# Supplementary material for: Cx3cr1 controls kidney resident macrophage heterogeneity
Source: Front Immunol. 2023 May 15;14:1082078. doi: 10.3389/fimmu.2023.1082078 (PMC10225589; doi:10.3389/fimmu.2023.1082078)
Supplement: Supplementary file 10 [file DataSheet_1.xlsx]

## Sheet: Figure 1
		6973														2174
		cont						3443	3530
								cntrl 1	cont 2	cell type	cont 1	cont 2				Ly6chi only
		Cx3cr1 cont			Cx3cr1 cont			955	869	Cd63+ KRM	27.7374	24.6176			Nr4a1+ IMs	1296	59.6136
	0	1824	Cd63+ KRM	0	26.158			687	634	Ly6clo IMs	19.9535	17.9603			Tmcc1 IM	421	19.3652
	1	1321	Ly6clo IMs	1	18.9445			613	683	Nr4a1+ IMs	17.8042	19.3484			Ly6a IMs	457	21.0212
	2	1296	Nr4a1+ IMs	2	18.586			318	239	CCR2+ KRM	9.23613	6.77054
	3	557	CCR2+ KRM	3	7.98795			215	206	Tmcc1 IM	6.24455	5.83569
	4	421	Tmcc1 IM	4	6.03757			452	614	cDC2	13.1281	17.3938
	5	1066	cDC2	5	15.2875			188	269	Ly6a IMs	5.46035	7.6204
	6	457	Ly6a IMs	6	6.55385			15	16	cDC1	0.435667	0.453258
	7	31	cDC1	7	0.444572						100	100
					100
	p_val	avg_logFC	pct.1	pct.2	p_val_adj	cluster	gene				p_val	avg_logFC	pct.1	pct.2	p_val_adj	cluster	gene				p_val	avg_logFC	pct.1	pct.2	p_val_adj	cluster	gene				p_val	avg_logFC	pct.1	pct.2	p_val_adj	cluster	gene				p_val	avg_logFC	pct.1	pct.2	p_val_adj	cluster	gene
	All	All	All	All	All		All				All	All	All	All	All		All				All	All	All	All	All		All				All	All	All	All	All		All				All	All	All	All	All		All
C1qa	0	2.12113	0.998	0.311	0	0	C1qa			Pglyrp1	0	2.44433	0.792	0.077	0	1	Pglyrp1			Ly6c2	0	1.75224	0.775	0.143	0	2	Ly6c2			Mmp12	1.58364e-156	1.27477	0.456	0.086	2.23547e-152	3	Mmp12			Lyz21	1.96568e-161	1.14079	1	0.977	2.77475e-157	4	Lyz2
C1qc	0	2.09842	0.997	0.287	0	0	C1qc			Ear2	0	2.20555	0.822	0.141	0	1	Ear2			Plac8	0	1.36026	0.986	0.456	0	2	Plac8			C1qb1	4.01176e-151	0.981716	0.989	0.46	5.66301e-147	3	C1qb			Ly6c21	3.7768e-145	1.14373	0.781	0.227	5.33133e-141	4	Ly6c2
C1qb	0	1.95683	0.997	0.327	0	0	C1qb			Eno3	0	1.78597	0.556	0.039	0	1	Eno3			Dusp1	0	1.24829	0.968	0.459	0	2	Dusp1			Cd741	3.22647e-150	0.745974	1	0.944	4.55449e-146	3	Cd74			Plac81	2.63291e-144	1.08095	1	0.526	3.71662e-140	4	Plac8
Cd81	0	1.85818	0.982	0.283	0	0	Cd81			Gngt2	0	1.6319	0.97	0.582	0	1	Gngt2			Fos	0	1.24311	0.959	0.461	0	2	Fos			H2-Eb11	9.01739e-145	0.77793	1	0.761	1.27289e-140	3	H2-Eb1			Fn11	1.60339e-140	1.0801	0.518	0.103	2.26334e-136	4	Fn1
Pf4	0	1.78524	0.514	0.047	0	0	Pf4			Fabp4	0	1.5026	0.381	0.011	0	1	Fabp4			Junb	0	1.21188	0.988	0.571	0	2	Junb			Cd811	4.82433e-144	0.860231	0.968	0.422	6.81003e-140	3	Cd81			S100a61	8.50662e-136	1.00858	0.988	0.558	1.20079e-131	4	S100a6
Cd63	0	1.63107	0.673	0.094	0	0	Cd63			Itgal	0	1.44491	0.588	0.152	0	1	Itgal			Hp1	0	1.19647	0.677	0.16	0	2	Hp			Cd721	4.16814e-134	0.908664	0.846	0.341	5.88374e-130	3	Cd72			S100a41	2.51984e-135	1.0304	0.941	0.433	3.557e-131	4	S100a4
Ms4a7	0	1.54357	0.803	0.186	0	0	Ms4a7			Ace	0	1.4398	0.53	0.078	0	1	Ace			Lyz2	0	1.13756	1	0.973	0	2	Lyz2			Fth11	1.32468e-130	0.624237	0.996	0.991	1.86992e-126	3	Fth1			Hp2	7.41282e-135	1.04482	0.76	0.224	1.04639e-130	4	Hp
Selenop	0	1.48898	0.952	0.647	0	0	Selenop			Cd300e	0	1.42729	0.369	0.014	0	1	Cd300e			Mgst11	0	1.13588	0.747	0.178	0	2	Mgst1			C1qa1	1.81386e-129	0.875908	0.984	0.448	2.56044e-125	3	C1qa			Mgst12	1.21035e-122	1.03297	0.762	0.253	1.70853e-118	4	Mgst1
Cd72	0	1.45132	0.818	0.227	0	0	Cd72			Treml4	0	1.42286	0.553	0.106	0	1	Treml4			Cebpb1	0	1.06579	0.994	0.556	0	2	Cebpb			C1qc1	6.229e-128	0.844471	0.984	0.428	8.79286e-124	3	C1qc			Msrb12	6.17887e-117	0.879174	0.969	0.499	8.7221e-113	4	Msrb1
Mmp13	0	1.45028	0.478	0.057	0	0	Mmp13			Cebpb	0	1.2848	0.992	0.554	0	1	Cebpb			Plaur1	0	1.04672	0.752	0.187	0	2	Plaur			Ms4a71	6.96228e-127	0.907037	0.799	0.308	9.82796e-123	3	Ms4a7			Tmsb101	2.49545e-116	0.836424	0.995	0.834	3.52258e-112	4	Tmsb10
Apoe	0	1.44525	0.989	0.827	0	0	Apoe			Klf2	3.38593e-296	1.19665	0.866	0.425	4.77958e-292	1	Klf2			Capg	0	1.04204	0.728	0.192	0	2	Capg			Cxcl161	1.54981e-124	0.814927	0.851	0.367	2.18771e-120	3	Cxcl16			Lgals31	3.50029e-109	0.814206	0.988	0.744	4.94101e-105	4	Lgals3
Lilra5	0	1.40506	0.765	0.165	0	0	Lilra5			Fcer1g	1.3069e-291	0.523286	0.998	0.993	1.84481e-287	1	Fcer1g			Fn1	0	1.00523	0.443	0.056	0	2	Fn1			H2-Ab11	3.30062e-112	0.678624	1	0.838	4.65915e-108	3	H2-Ab1			Crip11	5.72274e-106	0.899852	0.99	0.769	8.07822e-102	4	Crip1
Mgl2	0	1.38115	0.644	0.159	0	0	Mgl2			Gpx1	1.87013e-291	0.787481	0.986	0.912	2.63987e-287	1	Gpx1			S100a6	0	0.994183	0.977	0.495	0	2	S100a6			H2-Aa1	1.19718e-110	0.664403	1	0.801	1.68994e-106	3	H2-Aa			Vim1	2.3342e-102	0.895878	0.95	0.482	3.29496e-98	4	Vim
Cxcl16	0	1.3246	0.809	0.263	0	0	Cxcl16			Adgre4	2.04136e-288	1.25564	0.478	0.096	2.88159e-284	1	Adgre4			Nfil3	0	0.963655	0.585	0.085	0	2	Nfil3			Slamf91	1.54726e-96	0.753295	0.811	0.401	2.18411e-92	3	Slamf9			Capg1	3.98072e-101	0.888641	0.732	0.263	5.61919e-97	4	Capg
C5ar1	0	1.30576	0.61	0.147	0	0	C5ar1			Ly6i	1.06882e-273	1.38183	0.47	0.095	1.50874e-269	1	Ly6i			Nr4a11	0	0.960681	0.914	0.324	0	2	Nr4a1			Cadm11	1.34272e-92	0.701496	0.575	0.195	1.89539e-88	3	Cadm1			Anxa21	3.12408e-100	0.861845	0.917	0.479	4.40996e-96	4	Anxa2
Slamf9	0	1.20849	0.782	0.31	0	0	Slamf9			Rps27	2.76155e-269	0.429655	1	0.992	3.89821e-265	1	Rps27			Lgals3	0	0.901819	0.983	0.707	0	2	Lgals3			Asb21	4.78467e-91	0.770725	0.417	0.114	6.75405e-87	3	Asb2			F13a11	1.1922e-99	0.853022	0.432	0.098	1.68292e-95	4	F13a1
St3gal6	0	1.17693	0.514	0.1	0	0	St3gal6			Calm1	1.72499e-255	0.795755	0.967	0.909	2.435e-251	1	Calm1			Thbs1	0	0.884267	0.292	0.01	0	2	Thbs1			Tgfbr11	3.50636e-89	0.685292	0.718	0.313	4.94958e-85	3	Tgfbr1			Prdx52	3.94758e-98	0.780662	0.964	0.654	5.5724e-94	4	Prdx5
Scimp	0	1.17623	0.628	0.181	0	0	Scimp			Msrb1	2.57728e-254	1.02707	0.847	0.453	3.63808e-250	1	Msrb1			Vim	1.94551e-307	1.11879	0.896	0.423	2.74628e-303	2	Vim			Aif11	2.23827e-78	0.599554	0.912	0.599	3.15954e-74	3	Aif1			Chil31	4.66931e-97	1.32014	0.447	0.104	6.59119e-93	4	Chil3
Cadm1	0	1.10532	0.536	0.116	0	0	Cadm1			Trem3	6.68157e-251	1.20273	0.395	0.067	9.4317e-247	1	Trem3			Gm9733	2.34381e-304	0.93121	0.581	0.116	3.30852e-300	2	Gm9733			Gm34084	3.94245e-78	0.842257	0.567	0.241	5.56516e-74	3	Gm34084			Ifitm32	6.38829e-97	0.627979	1	0.924	9.01771e-93	4	Ifitm3
Hexb	0	1.05123	0.873	0.604	0	0	Hexb			Prr13	9.9115e-237	1.06261	0.82	0.606	1.39911e-232	1	Prr13			Cdkn1a	1.06186e-299	1.00825	0.73	0.216	1.49892e-295	2	Cdkn1a			Scimp1	2.04245e-75	0.639545	0.632	0.269	2.88312e-71	3	Scimp			Gsr2	3.4075e-94	0.750587	0.874	0.36	4.81003e-90	4	Gsr
Lgmn	0	0.983479	0.879	0.577	0	0	Lgmn			B2m	9.53321e-230	0.397066	0.999	0.998	1.34571e-225	1	B2m			Osm	3.56391e-299	1.19204	0.37	0.035	5.03081e-295	2	Osm			Clec4b1	1.53874e-72	0.648411	0.698	0.326	2.17209e-68	3	Clec4b1			Ifitm62	8.97218e-94	0.761927	0.929	0.468	1.26651e-89	4	Ifitm6
Cd74	0	0.97326	1	0.93	0	0	Cd74			Lst1	1.19297e-229	0.786396	0.941	0.818	1.68399e-225	1	Lst1			Gsr1	9.32205e-292	0.87546	0.855	0.285	1.3159e-287	2	Gsr			Tmem176b1	5.92884e-69	0.518746	0.959	0.666	8.36915e-65	3	Tmem176b			Gm97331	1.05945e-83	0.787763	0.563	0.179	1.49552e-79	4	Gm9733
H2-Eb1	0	0.971091	0.999	0.702	0	0	H2-Eb1			Btg1	1.28235e-227	0.921235	0.919	0.703	1.81016e-223	1	Btg1			Crip1	1.10956e-291	1.02113	0.993	0.735	1.56626e-287	2	Crip1			Hexb1	7.77044e-68	0.556683	0.899	0.655	1.09688e-63	3	Hexb			Ccl61	1.09327e-82	0.73772	0.969	0.768	1.54325e-78	4	Ccl6
H2-Ab1	0	0.931029	1	0.798	0	0	H2-Ab1			Eif1	7.7597e-209	0.570333	0.98	0.947	1.09536e-204	1	Eif1			Atf3	5.85374e-291	0.939788	0.779	0.249	8.26314e-287	2	Atf3			H2-DMb11	4.88255e-66	0.518549	0.966	0.665	6.8922e-62	3	H2-DMb1			H3f3a2	1.70526e-82	0.548003	0.99	0.876	2.40715e-78	4	H3f3a
H2-Aa	0	0.894313	0.999	0.752	0	0	H2-Aa			Samsn1	7.92128e-206	1.1751	0.579	0.24	1.11817e-201	1	Samsn1			Ifitm31	6.55624e-283	0.734308	1	0.912	9.25479e-279	2	Ifitm3			C3ar11	2.43841e-64	0.585016	0.434	0.147	3.44206e-60	3	C3ar1			Slc25a51	6.71422e-78	0.629641	0.967	0.735	9.47779e-74	4	Slc25a5
Malat1	0	0.789956	0.999	0.999	0	0	Malat1			Ly6e	1.1886e-203	0.646912	0.976	0.871	1.67783e-199	1	Ly6e			S100a4	1.12676e-273	0.873192	0.885	0.367	1.59053e-269	2	S100a4			Rgs101	3.86779e-63	0.588016	0.788	0.516	5.45978e-59	3	Rgs10			Taldo12	2.19157e-75	0.616861	0.974	0.71	3.09362e-71	4	Taldo1
Itm2b	0	0.716691	0.993	0.983	0	0	Itm2b			Pfn1	2.76909e-200	0.539679	0.984	0.962	3.90884e-196	1	Pfn1			Tmsb10	7.94125e-269	0.78503	0.998	0.809	1.12099e-264	2	Tmsb10			P2ry61	2.06091e-58	0.517053	0.725	0.412	2.90918e-54	3	P2ry6			Mrpl332	3.72662e-72	0.71008	0.876	0.561	5.2605e-68	4	Mrpl33
Gatm	1.00008e-300	1.14935	0.556	0.157	1.41171e-296	0	Gatm			Nr4a1	7.30095e-199	0.997884	0.744	0.361	1.0306e-194	1	Nr4a1			F13a1	4.18301e-267	0.748278	0.404	0.053	5.90474e-263	2	F13a1			Tmem176a1	8.60924e-58	0.518428	0.865	0.566	1.21528e-53	3	Tmem176a			Idh11	5.2395e-72	0.625478	0.496	0.156	7.39608e-68	4	Idh1
Stab1	1.07963e-265	1.04207	0.334	0.037	1.524e-261	0	Stab1			Smpdl3a	7.87153e-199	0.956107	0.768	0.461	1.11114e-194	1	Smpdl3a			Btg2	5.39257e-262	0.863426	0.948	0.567	7.61216e-258	2	Btg2			H2-DMa1	7.90287e-53	0.41818	0.975	0.755	1.11557e-48	3	H2-DMa			Alox5ap1	1.41687e-68	0.560812	0.986	0.817	2.00006e-64	4	Alox5ap
P2ry6	2.70033e-254	0.997514	0.697	0.344	3.81178e-250	0	P2ry6			Rap1b	3.61145e-192	0.839805	0.831	0.692	5.09793e-188	1	Rap1b			Ms4a4c	1.8869e-260	1.02386	0.862	0.378	2.66355e-256	2	Ms4a4c			Clec4a21	2.12197e-51	0.553134	0.711	0.442	2.99537e-47	3	Clec4a2			Smpdl3a2	1.50081e-68	0.668065	0.884	0.495	2.11854e-64	4	Smpdl3a
Tmem176b	1.3915e-251	0.770267	0.921	0.608	1.96424e-247	0	Tmem176b			Ifitm2	3.283e-188	0.724853	0.941	0.788	4.63428e-184	1	Ifitm2			Anxa2	1.14065e-258	0.927433	0.885	0.419	1.61014e-254	2	Anxa2			Fcgr42	4.6093e-50	0.458708	0.785	0.453	6.50648e-46	3	Fcgr4			Cd1771	2.02638e-68	0.586823	0.276	0.056	2.86044e-64	4	Cd177
Adgre1	9.45374e-248	1.00418	0.687	0.326	1.33449e-243	0	Adgre1			Gpcpd1	3.17637e-185	1.15133	0.552	0.225	4.48377e-181	1	Gpcpd1			Il1b1	4.81283e-258	1.27195	0.853	0.475	6.79379e-254	2	Il1b			Tspan32	3.8617e-47	0.493727	0.293	0.095	5.45117e-43	3	Tspan32			Npc21	3.09881e-66	0.518514	0.974	0.854	4.37428e-62	4	Npc2
Aif1	3.04213e-242	0.787146	0.854	0.542	4.29427e-238	0	Aif1			H2-D1	6.939e-179	0.395633	0.998	0.999	9.79509e-175	1	H2-D1			Chil3	1.69938e-248	1.4177	0.402	0.062	2.39885e-244	2	Chil3			Lgmn1	3.94372e-47	0.425999	0.873	0.638	5.56696e-43	3	Lgmn			Ahnak1	4.23494e-66	0.680769	0.632	0.265	5.97805e-62	4	Ahnak
Ccl12	6.88272e-242	1.63408	0.308	0.034	9.71565e-238	0	Ccl12			Gsr	1.6299e-173	0.833228	0.689	0.321	2.30077e-169	1	Gsr			Actg1	2.48877e-239	0.657617	0.999	0.905	3.51314e-235	2	Actg1			Axl1	2.59124e-45	0.496401	0.436	0.187	3.65779e-41	3	Axl			Psap1	7.97226e-63	0.392734	0.998	0.989	1.12536e-58	4	Psap
Trf	8.80432e-238	0.906941	0.817	0.548	1.24282e-233	0	Trf			Srgn	2.44192e-172	0.696719	0.913	0.815	3.44701e-168	1	Srgn			Ccl9	2.22616e-238	0.854844	0.903	0.454	3.14244e-234	2	Ccl9			Ctsc1	7.29575e-45	0.41148	0.935	0.768	1.02987e-40	3	Ctsc			Anxa11	7.30493e-61	0.766508	0.698	0.336	1.03116e-56	4	Anxa1
Fth1	1.18521e-235	0.511458	0.985	0.994	1.67304e-231	0	Fth1			Bcl2a1d	1.00241e-171	1.13578	0.54	0.232	1.415e-167	1	Bcl2a1d			Msrb11	1.32901e-236	0.736305	0.93	0.436	1.87603e-232	2	Msrb1			Basp11	8.0186e-45	0.472414	0.406	0.166	1.13191e-40	3	Basp1			Tmcc11	8.66189e-61	0.516714	0.596	0.228	1.22271e-56	4	Tmcc1
Fcgr3	1.48036e-229	0.730816	0.905	0.689	2.08968e-225	0	Fcgr3			Ifitm3	5.33275e-171	0.550393	0.998	0.912	7.52771e-167	1	Ifitm3			Prdx51	4.16212e-233	0.739109	0.957	0.608	5.87524e-229	2	Prdx5			Rab7b1	3.56042e-43	0.495212	0.379	0.154	5.02589e-39	3	Rab7b			Ccl91	3.55999e-59	0.6463	0.865	0.516	5.02528e-55	4	Ccl9
Dab2	2.504e-229	0.994744	0.438	0.114	3.53465e-225	0	Dab2			Sat1	1.10257e-168	0.767791	0.918	0.834	1.55639e-164	1	Sat1			H3f3b	7.15912e-223	0.60759	0.999	0.945	1.01058e-218	2	H3f3b			Lilra51	5.85323e-43	0.429849	0.614	0.296	8.26242e-39	3	Lilra5			Psma71	3.92532e-59	0.561651	0.931	0.677	5.54098e-55	4	Psma7
C3ar1	1.78418e-227	0.984504	0.404	0.087	2.51855e-223	0	C3ar1			Dusp16	2.70476e-166	0.952501	0.266	0.042	3.81804e-162	1	Dusp16			Btg11	2.39067e-221	0.715935	0.975	0.691	3.37467e-217	2	Btg1			Adgre11	3.41999e-42	0.462712	0.679	0.398	4.82766e-38	3	Adgre1			Ms4a4c1	3.63815e-58	0.571774	0.827	0.445	5.13562e-54	4	Ms4a4c
Timp2	1.26344e-226	0.982538	0.505	0.168	1.78347e-222	0	Timp2			Nupr1	1.11031e-162	1.06989	0.494	0.196	1.56731e-158	1	Nupr1			Ccl6	1.18419e-219	0.785688	0.972	0.737	1.6716e-215	2	Ccl6			Ly861	2.00492e-41	0.384679	0.934	0.783	2.83015e-37	3	Ly86			Sirpb1c2	1.566e-57	0.635878	0.722	0.343	2.21057e-53	4	Sirpb1c
Ctsc	4.5739e-226	0.711188	0.917	0.733	6.45651e-222	0	Ctsc			Spn	4.85436e-161	1.08824	0.441	0.154	6.85241e-157	1	Spn			Ms4a6c	1.08259e-217	0.693533	0.977	0.716	1.52819e-213	2	Ms4a6c			Ctss1	3.32582e-41	0.265568	0.998	0.991	4.69473e-37	3	Ctss			Tyrobp2	3.98864e-54	0.297264	1	0.99	5.63036e-50	4	Tyrobp
Maf	5.49881e-226	0.95803	0.414	0.096	7.76213e-222	0	Maf			Ifitm6	4.11845e-155	0.793177	0.761	0.434	5.8136e-151	1	Ifitm6			Csrnp1	3.33724e-217	0.686572	0.434	0.085	4.71085e-213	2	Csrnp1			Ckb1	7.91819e-41	0.444646	0.743	0.461	1.11773e-36	3	Ckb			Ms4a6c1	4.02315e-53	0.500383	0.964	0.751	5.67908e-49	4	Ms4a6c
Tgfbr1	2.95614e-224	1.00569	0.613	0.25	4.17289e-220	0	Tgfbr1			Agpat4	7.46236e-149	1.05502	0.467	0.192	1.05339e-144	1	Agpat4			Ifitm61	2.02668e-212	0.775709	0.867	0.411	2.86086e-208	2	Ifitm6			Blnk	1.03192e-39	0.426295	0.268	0.09	1.45666e-35	3	Blnk			Emb1	1.17357e-51	0.63824	0.717	0.392	1.6566e-47	4	Emb
Hpgds	5.04591e-216	0.852025	0.318	0.048	7.1228e-212	0	Hpgds			Cd9	5.15277e-146	1.14489	0.598	0.335	7.27364e-142	1	Cd9			Alox5ap	1.38124e-205	0.599022	0.99	0.79	1.94976e-201	2	Alox5ap			Selenop1	2.77194e-38	0.284157	0.901	0.712	3.91286e-34	3	Selenop			Aldh21	1.13208e-50	0.577551	0.727	0.388	1.59805e-46	4	Aldh2
Ctsb	2.55804e-213	0.625642	0.963	0.926	3.61093e-209	0	Ctsb			Tyrobp	2.82255e-141	0.362193	0.998	0.989	3.98432e-137	1	Tyrobp			Anxa1	1.61982e-205	0.944773	0.704	0.278	2.28654e-201	2	Anxa1			Cyth41	4.33163e-37	0.416489	0.752	0.528	6.11453e-33	3	Cyth4			Emp32	3.78984e-50	0.534499	0.907	0.652	5.34973e-46	4	Emp3
Arrb2	4.37155e-198	0.919762	0.606	0.294	6.17089e-194	0	Arrb2			Napsa	2.9941e-141	0.749402	0.775	0.535	4.22647e-137	1	Napsa			S100a10	8.82421e-198	0.821165	0.742	0.297	1.24562e-193	2	S100a10			Siglece1	6.07022e-37	0.409027	0.39	0.169	8.56872e-33	3	Siglece			Pdlim11	1.17893e-49	0.525726	0.359	0.114	1.66418e-45	4	Pdlim1
Cd14	6.82487e-189	0.664077	0.745	0.377	9.63399e-185	0	Cd14			Cd36	1.34268e-135	0.991714	0.411	0.146	1.89533e-131	1	Cd36			Npc2	1.27118e-197	0.564037	0.988	0.832	1.79439e-193	2	Npc2			Snx51	1.45132e-35	0.465558	0.686	0.466	2.04868e-31	3	Snx5			Slpi	3.11902e-49	0.444146	0.252	0.06	4.40281e-45	4	Slpi
Tmem176a	2.21494e-185	0.74814	0.806	0.514	3.12661e-181	0	Tmem176a			Rps19	3.59609e-134	0.368116	0.999	0.988	5.07624e-130	1	Rps19			Samhd11	2.75757e-197	0.703982	0.913	0.508	3.89259e-193	2	Samhd1			Gatm1	5.62183e-34	0.382042	0.483	0.242	7.93578e-30	3	Gatm			Samhd12	3.77401e-49	0.530368	0.881	0.564	5.32739e-45	4	Samhd1
Adap2os	2.39466e-182	0.905674	0.382	0.103	3.3803e-178	0	Adap2os			Hes1	3.06267e-133	1.10315	0.422	0.153	4.32326e-129	1	Hes1			Sirpb1c1	5.05995e-193	0.69602	0.74	0.281	7.14263e-189	2	Sirpb1c			Unc93b11	1.21075e-33	0.320743	0.932	0.789	1.7091e-29	3	Unc93b1			Aprt1	9.89254e-49	0.62713	0.61	0.303	1.39643e-44	4	Aprt
H2-DMb1	3.73941e-177	0.625836	0.9	0.614	5.27856e-173	0	H2-DMb1			Tgm2	8.02413e-130	0.899	0.257	0.053	1.13269e-125	1	Tgm2			Slc25a5	1.6999e-191	0.61205	0.974	0.697	2.39957e-187	2	Slc25a5			Fgd21	2.04916e-33	0.435412	0.479	0.26	2.89259e-29	3	Fgd2			Ifi27l2a1	1.22967e-48	0.626928	0.931	0.775	1.73581e-44	4	Ifi27l2a
Fcgr4	1.63999e-168	0.709792	0.717	0.395	2.31502e-164	0	Fcgr4			Dusp5	1.99473e-128	0.98278	0.308	0.082	2.81576e-124	1	Dusp5			Pdlim1	9.00038e-188	0.6415	0.374	0.073	1.27049e-183	2	Pdlim1			Wnk11	1.12791e-32	0.465897	0.522	0.305	1.59216e-28	3	Wnk1			Coro1a2	2.16712e-48	0.388951	0.983	0.885	3.05911e-44	4	Coro1a
Rgs10	2.31758e-166	0.760999	0.712	0.476	3.27149e-162	0	Rgs10			Rbpms	8.49624e-128	1.01958	0.356	0.119	1.19933e-123	1	Rbpms			Cd177	2.49079e-184	0.597508	0.253	0.027	3.51601e-180	2	Cd177			Arrb21	8.31781e-32	0.418372	0.587	0.357	1.17414e-27	3	Arrb2			Tppp32	6.54942e-46	0.675478	0.489	0.196	9.24516e-42	4	Tppp3
Pea15a	1.58876e-164	0.849729	0.482	0.201	2.2427e-160	0	Pea15a			Smc6	1.64208e-126	1.05641	0.456	0.212	2.31796e-122	1	Smc6			Sell	8.87124e-184	0.652316	0.279	0.037	1.25226e-179	2	Sell			St3gal61	1.98285e-31	0.318792	0.417	0.19	2.79899e-27	3	St3gal6			Sem12	6.93203e-46	0.412827	0.962	0.785	9.78525e-42	4	Sem1
Itgb5	2.04209e-162	0.819645	0.465	0.175	2.88261e-158	0	Itgb5			Itgb2	5.94793e-125	0.871036	0.668	0.506	8.3961e-121	1	Itgb2			Ahnak	9.18035e-184	0.717708	0.611	0.213	1.2959e-179	2	Ahnak			Pea15a1	9.12319e-31	0.42164	0.474	0.257	1.28783e-26	3	Pea15a			Ifitm22	1.24089e-45	0.419362	0.976	0.807	1.75164e-41	4	Ifitm2
Unc93b1	4.74419e-158	0.602223	0.884	0.77	6.6969e-154	0	Unc93b1			Clec4a3	7.85649e-125	0.74681	0.752	0.599	1.10902e-120	1	Clec4a3			Ifitm21	2.81068e-183	0.572147	0.983	0.779	3.96756e-179	2	Ifitm2			Rplp1	6.12195e-30	0.26083	0.98	0.959	8.64174e-26	3	Rplp1			Pkm2	1.48885e-45	0.518213	0.881	0.631	2.10166e-41	4	Pkm
Ctsh	3.21986e-152	0.520316	0.933	0.825	4.54515e-148	0	Ctsh			Tmcc1	9.06688e-125	1.05641	0.455	0.203	1.27988e-120	1	Tmcc1			Pim11	1.28632e-181	0.634127	0.794	0.333	1.81577e-177	2	Pim1			Creb51	5.49497e-29	0.322314	0.276	0.111	7.75671e-25	3	Creb5			Gpx41	1.59925e-45	0.549829	0.836	0.556	2.2575e-41	4	Gpx4
Basp1	1.32893e-149	0.781577	0.375	0.117	1.87592e-145	0	Basp1			Flna	2.979e-123	0.945245	0.532	0.299	4.20516e-119	1	Flna			Taldo11	1.65085e-181	0.597681	0.958	0.673	2.33034e-177	2	Taldo1			Rab3il11	9.07832e-29	0.371463	0.276	0.112	1.2815e-24	3	Rab3il1			Lamp11	2.22451e-45	0.433381	0.96	0.782	3.14012e-41	4	Lamp1
Tmcc3	4.59066e-141	0.833386	0.352	0.109	6.48018e-137	0	Tmcc3			Msn	1.4838e-122	0.775978	0.71	0.589	2.09454e-118	1	Msn			H3f3a1	5.78599e-180	0.494379	0.995	0.858	8.1675e-176	2	H3f3a			Ctsh1	1.53792e-28	0.291457	0.959	0.844	2.17093e-24	3	Ctsh			Klf22	7.39997e-45	0.369748	0.869	0.486	1.04458e-40	4	Klf2
Rab3il1	1.06396e-137	0.691204	0.285	0.069	1.50188e-133	0	Rab3il1			Ftl1	3.82517e-122	0.350503	0.998	0.993	5.39961e-118	1	Ftl1			Ms4a6b	5.73925e-176	0.705123	0.871	0.506	8.10152e-172	2	Ms4a6b			Adap21	6.14981e-28	0.321711	0.293	0.124	8.68108e-24	3	Adap2			Slfn21	7.70914e-45	0.531373	0.853	0.577	1.08822e-40	4	Slfn2
Siglece	5.55814e-137	0.814931	0.363	0.124	7.84587e-133	0	Siglece			Rhoa	9.71399e-121	0.664116	0.782	0.696	1.37123e-116	1	Rhoa			Zfp36	9.72548e-169	0.599347	0.862	0.412	1.37285e-164	2	Zfp36			Cd79b1	1.13065e-26	0.369097	0.287	0.125	1.59602e-22	3	Cd79b			S100a101	1.52719e-44	0.5841	0.694	0.359	2.15578e-40	4	S100a10
Cst3	4.15089e-134	0.325142	0.996	0.997	5.8594e-130	0	Cst3			Rasgrp2	1.03232e-115	0.933212	0.369	0.135	1.45722e-111	1	Rasgrp2			Tppp31	1.91224e-168	0.824386	0.506	0.147	2.69933e-164	2	Tppp3			Wfdc171	1.1313e-26	0.464966	0.855	0.689	1.59694e-22	3	Wfdc17			Gda1	2.65013e-44	0.43006	0.287	0.082	3.74093e-40	4	Gda
Creb5	2.10062e-132	0.771993	0.279	0.069	2.96524e-128	0	Creb5			Coro1a	3.19785e-114	0.464383	0.942	0.879	4.51408e-110	1	Coro1a			Sem11	6.13953e-167	0.505208	0.975	0.755	8.66656e-163	2	Sem1			Lpl1	2.2952e-24	0.450524	0.312	0.148	3.23991e-20	3	Lpl			Gpx11	5.68126e-44	0.362023	0.998	0.921	8.01967e-40	4	Gpx1
Mrc1	2.6183e-130	0.776033	0.271	0.066	3.696e-126	0	Mrc1			Gng5	8.27719e-114	0.576603	0.826	0.789	1.16841e-109	1	Gng5			Emb	2.4065e-164	0.652323	0.745	0.335	3.39702e-160	2	Emb			Lacc11	5.71603e-24	0.366699	0.386	0.206	8.06875e-20	3	Lacc1			H2afj1	6.44634e-44	0.513904	0.824	0.522	9.09966e-40	4	H2afj
Camk1	2.67003e-129	0.78247	0.428	0.186	3.76901e-125	0	Camk1			Gfpt1	1.50885e-112	0.869606	0.261	0.066	2.12989e-108	1	Gfpt1			Sub1	3.20274e-164	0.556769	0.973	0.72	4.52098e-160	2	Sub1			Mmp131	7.08354e-24	0.293239	0.33	0.153	9.99912e-20	3	Mmp13			Nupr11	6.70996e-43	0.404292	0.553	0.233	9.47178e-39	4	Nupr1
Ly86	6.25812e-124	0.503173	0.881	0.765	8.83396e-120	0	Ly86			Bcl2a1b	8.07489e-112	0.912909	0.594	0.355	1.13985e-107	1	Bcl2a1b			Klf21	1.08203e-163	0.738316	0.84	0.433	1.52739e-159	2	Klf2			Timp21	2.67534e-23	0.302996	0.44	0.24	3.77651e-19	3	Timp2			Sat12	2.5336e-42	0.452281	0.981	0.842	3.57643e-38	4	Sat1
Adap2	4.21621e-115	0.736063	0.286	0.084	5.9516e-111	0	Adap2			H3f3a	9.62894e-112	0.468786	0.935	0.871	1.35922e-107	1	H3f3a			Ifi211	3.26241e-162	0.730719	0.541	0.181	4.60522e-158	2	Ifi211			AW112010	1.34364e-22	0.449804	0.463	0.279	1.89668e-18	3	AW112010			Sell1	3.48442e-42	0.486493	0.257	0.071	4.91861e-38	4	Sell
Txnip	1.85157e-111	0.698176	0.505	0.274	2.61367e-107	0	Txnip			Myo1g	7.88251e-111	0.952188	0.433	0.207	1.11269e-106	1	Myo1g			Gda	1.87592e-161	0.507868	0.296	0.048	2.64804e-157	2	Gda			Fyb2	2.0511e-22	0.290465	0.844	0.669	2.89533e-18	3	Fyb			Adgre52	6.79596e-42	0.425598	0.708	0.358	9.59318e-38	4	Adgre5
Cyth4	1.75449e-110	0.669835	0.673	0.501	2.47664e-106	0	Cyth4			Cxcr4	2.29108e-110	0.909697	0.297	0.089	3.23409e-106	1	Cxcr4			Slfn1	5.30021e-161	0.652908	0.406	0.102	7.48178e-157	2	Slfn1			Acvrl1	4.30621e-22	0.386799	0.285	0.142	6.07865e-18	3	Acvrl1			Slfn11	6.44426e-41	0.48556	0.387	0.144	9.09672e-37	4	Slfn1
Ckb	5.19624e-110	0.609869	0.658	0.422	7.33501e-106	0	Ckb			H2-K1	1.75956e-109	0.451088	0.95	0.957	2.4838e-105	1	H2-K1			Clec4e1	1.14844e-159	0.576277	0.39	0.087	1.62114e-155	2	Clec4e			Ighm1	6.38125e-21	0.359342	0.666	0.504	9.00777e-17	3	Ighm			Glipr21	4.80956e-40	0.450022	0.299	0.096	6.78918e-36	4	Glipr2
Lacc1	6.09195e-109	0.731153	0.384	0.162	8.5994e-105	0	Lacc1			Fau	2.01189e-107	0.268697	0.996	0.991	2.83999e-103	1	Fau			Ccr2	8.07527e-158	0.645824	0.789	0.371	1.1399e-153	2	Ccr2			Ntpcr1	9.18282e-21	0.306186	0.296	0.146	1.29625e-16	3	Ntpcr			Eno12	2.1509e-39	0.462765	0.876	0.641	3.03622e-35	4	Eno1
Rsrp1	2.24206e-108	0.517103	0.856	0.741	3.1649e-104	0	Rsrp1			Ceacam1	9.91336e-106	0.837506	0.29	0.088	1.39937e-101	1	Ceacam1			Ethe1	1.07918e-156	0.604923	0.489	0.151	1.52336e-152	2	Ethe1			Camk11	2.16513e-20	0.334881	0.406	0.235	3.0563e-16	3	Camk1			Arhgdib2	3.30838e-39	0.383904	0.962	0.801	4.6701e-35	4	Arhgdib
H2-DMa	1.11692e-104	0.433967	0.92	0.72	1.57664e-100	0	H2-DMa			Rap1a	8.41032e-104	0.647174	0.752	0.673	1.1872e-99	1	Rap1a			Jund	1.20552e-156	0.614737	0.957	0.73	1.70171e-152	2	Jund			Atpif11	2.47191e-20	0.317865	0.682	0.523	3.48934e-16	3	Atpif1			Igsf61	4.47446e-39	0.487727	0.724	0.408	6.31615e-35	4	Igsf6
Il10rb	1.33009e-104	0.664114	0.526	0.315	1.87755e-100	0	Il10rb			Clec4a1	1.06606e-102	0.708882	0.684	0.537	1.50485e-98	1	Clec4a1			Ifi27l2a	6.35801e-156	0.684269	0.929	0.751	8.97497e-152	2	Ifi27l2a			Tbxas11	3.63176e-20	0.347013	0.32	0.168	5.1266e-16	3	Tbxas1			Rplp01	4.70173e-39	0.265051	1	0.977	6.63696e-35	4	Rplp0
Mt1	1.9375e-104	0.560645	0.452	0.207	2.73497e-100	0	Mt1			Stk10	1.62136e-102	0.875129	0.347	0.134	2.28871e-98	1	Stk10			Fosl2	9.80177e-155	0.542344	0.356	0.079	1.38362e-150	2	Fosl2			Ciita	9.30336e-20	0.359155	0.35	0.197	1.31326e-15	3	Ciita			Gm211882	4.95866e-39	0.463749	0.558	0.258	6.99965e-35	4	Gm21188
Ctss	2.89958e-102	0.286801	0.99	0.993	4.09305e-98	0	Ctss			Pou2f2	4.98488e-101	0.761638	0.676	0.525	7.03665e-97	1	Pou2f2			Smpdl3a1	1.56293e-151	0.545691	0.855	0.442	2.20623e-147	2	Smpdl3a			Vsir1	1.30108e-19	0.30964	0.688	0.524	1.8366e-15	3	Vsir			Gstm11	9.02423e-39	0.437944	0.413	0.159	1.27386e-34	4	Gstm1
Serinc3	3.78226e-97	0.607781	0.637	0.458	5.33904e-93	0	Serinc3			Abi3	2.02632e-99	0.827645	0.547	0.349	2.86036e-95	1	Abi3			Idh1	3.81067e-151	0.560867	0.432	0.119	5.37914e-147	2	Idh1			Pold4	1.89601e-18	0.338247	0.508	0.348	2.67641e-14	3	Pold4			Ccr21	9.92404e-39	0.534496	0.743	0.43	1.40088e-34	4	Ccr2
Axl	2.90842e-96	0.674021	0.357	0.154	4.10552e-92	0	Axl			Pilra	1.86499e-97	0.913888	0.496	0.283	2.63263e-93	1	Pilra			Id3	1.03239e-150	0.817201	0.275	0.046	1.45733e-146	2	Id3			Adap2os1	2.28403e-18	0.272756	0.314	0.164	3.22414e-14	3	Adap2os			Adssl12	1.38981e-38	0.464289	0.563	0.27	1.96185e-34	4	Adssl1
Asb2	1.14876e-94	0.633017	0.276	0.089	1.62159e-90	0	Asb2			Hfe	3.18109e-95	0.928817	0.505	0.308	4.49042e-91	1	Hfe			Ndel1	3.13854e-149	0.560511	0.499	0.158	4.43037e-145	2	Ndel1			Dhrs3	3.27784e-18	0.338208	0.251	0.124	4.62699e-14	3	Dhrs3			Nadk2	2.05394e-38	0.442473	0.682	0.374	2.89934e-34	4	Nadk
Fcgrt	1.60961e-93	0.668857	0.519	0.32	2.27213e-89	0	Fcgrt			Stap1	3.60331e-94	0.892339	0.497	0.296	5.08644e-90	1	Stap1			Emilin2	3.47281e-149	0.496798	0.434	0.117	4.90222e-145	2	Emilin2			Il10rb1	7.69496e-16	0.293549	0.521	0.357	1.08622e-11	3	Il10rb			Ethe11	1.01191e-37	0.495604	0.451	0.199	1.42841e-33	4	Ethe1
Lcp1	5.16991e-93	0.529082	0.797	0.7	7.29785e-89	0	Lcp1			Cd300ld	1.73953e-92	0.88938	0.399	0.189	2.45552e-88	1	Cd300ld			Glipr2	2.71466e-146	0.552629	0.308	0.063	3.83202e-142	2	Glipr2			Sh2d1b1	8.72177e-16	0.258033	0.302	0.164	1.23116e-11	3	Sh2d1b1			Pygl	1.27472e-37	0.398596	0.278	0.086	1.7994e-33	4	Pygl
Lpl	2.30239e-90	0.679482	0.302	0.111	3.25005e-86	0	Lpl			Stk24	1.96055e-91	0.864321	0.5	0.32	2.76752e-87	1	Stk24			Psap	4.56305e-144	0.364874	1	0.987	6.4412e-140	2	Psap			Cx3cr11	3.2664e-15	0.274093	0.382	0.232	4.61085e-11	3	Cx3cr1			Napsa2	1.46714e-37	0.413195	0.888	0.561	2.07101e-33	4	Napsa
Gpr65	2.34803e-89	0.683306	0.383	0.183	3.31448e-85	0	Gpr65			Capzb	3.46707e-91	0.503416	0.832	0.797	4.89411e-87	1	Capzb			Zfand51	1.60931e-138	0.689304	0.666	0.306	2.2717e-134	2	Zfand5			Lat2	4.10763e-15	0.323752	0.469	0.332	5.79833e-11	3	Lat2			Tgfbi1	4.29524e-37	0.479811	0.779	0.491	6.06317e-33	4	Tgfbi
Mef2c	6.22768e-89	0.657931	0.576	0.387	8.79099e-85	0	Mef2c			Ctsb1	7.44587e-91	0.383041	0.945	0.933	1.05106e-86	1	Ctsb			Irf7	4.5542e-137	0.810287	0.672	0.308	6.42871e-133	2	Irf7			Bmyc1	9.01537e-15	0.302759	0.427	0.289	1.27261e-10	3	Bmyc			AI8399791	2.33516e-36	0.47568	0.266	0.084	3.29631e-32	4	AI839979
Snx5	3.32977e-88	0.58124	0.605	0.44	4.7003e-84	0	Snx5			Adgre5	2.85601e-90	0.815535	0.534	0.343	4.03154e-86	1	Adgre5			Cdk2ap21	3.56155e-136	0.621464	0.889	0.556	5.02749e-132	2	Cdk2ap2			Clec12a	1.11185e-14	0.32884	0.576	0.444	1.56949e-10	3	Clec12a			Sirpb1b1	8.07909e-36	0.501842	0.461	0.21	1.14045e-31	4	Sirpb1b
Hexa	2.42353e-87	0.540149	0.724	0.615	3.42105e-83	0	Hexa			Nadk	9.38752e-89	0.789947	0.539	0.359	1.32514e-84	1	Nadk			Ier21	4.25196e-136	0.417275	0.877	0.449	6.00206e-132	2	Ier2			Lpcat21	4.24831e-14	0.28199	0.429	0.283	5.99691e-10	3	Lpcat2			Ms4a6b1	1.12243e-35	0.491105	0.819	0.558	1.58443e-31	4	Ms4a6b
Rtn4	1.53436e-85	0.582741	0.645	0.515	2.16591e-81	0	Rtn4			Klf4	7.38292e-83	0.862179	0.46	0.258	1.04217e-78	1	Klf4			Psma7	9.4175e-135	0.492412	0.939	0.636	1.32937e-130	2	Psma7			Phf11b1	1.25261e-13	0.266526	0.567	0.429	1.76818e-09	3	Phf11b			Cdc42ep3	1.60151e-35	0.38321	0.368	0.139	2.2607e-31	4	Cdc42ep3
Vsir	3.79139e-84	0.586232	0.649	0.498	5.35192e-80	0	Vsir			Cyp4f18	3.45364e-82	0.812517	0.547	0.375	4.87516e-78	1	Cyp4f18			Gpx4	3.34914e-133	0.57706	0.853	0.509	4.72765e-129	2	Gpx4			Rrbp11	1.39176e-12	0.251814	0.628	0.499	1.96461e-08	3	Rrbp1			Hspa81	1.98562e-35	0.324204	0.995	0.946	2.80289e-31	4	Hspa8
Cd79b	1.32182e-83	0.574751	0.264	0.093	1.86588e-79	0	Cd79b			Cybb	2.90422e-81	0.509348	0.826	0.791	4.09959e-77	1	Cybb			Igsf6	3.67004e-132	0.56821	0.733	0.357	5.18062e-128	2	Igsf6			Gpr651	1.83396e-11	0.250525	0.348	0.225	2.58882e-07	3	Gpr65			Emilin21	2.65274e-35	0.464925	0.394	0.162	3.74461e-31	4	Emilin2
Mafb	1.78397e-82	0.672528	0.386	0.185	2.51825e-78	0	Mafb			Sirpb1c	4.89714e-80	0.656423	0.544	0.325	6.9128e-76	1	Sirpb1c			Hspa8	1.44804e-130	0.413465	0.997	0.937	2.04406e-126	2	Hspa8			Gsn	6.01739e-11	0.252217	0.521	0.395	8.49415e-07	3	Gsn			Gyg2	3.28565e-35	0.428586	0.489	0.226	4.63803e-31	4	Gyg
Itm2c	1.01058e-78	0.61852	0.57	0.428	1.42653e-74	0	Itm2c			Cyba	1.12291e-76	0.327652	0.971	0.978	1.5851e-72	1	Cyba			Hpse	3.22963e-129	0.447529	0.277	0.056	4.55894e-125	2	Hpse			Ccr51	4.61616e-09	0.251965	0.268	0.175	6.51616e-05	3	Ccr5			Cdk2ap22	6.58033e-35	0.482374	0.865	0.602	9.28879e-31	4	Cdk2ap2
Rab7b	3.41907e-78	0.565188	0.303	0.125	4.82636e-74	0	Rab7b			Cdk2ap2	2.3858e-75	0.594432	0.715	0.595	3.36779e-71	1	Cdk2ap2			Cytip1	2.38526e-128	0.496892	0.745	0.363	3.36703e-124	2	Cytip			Ppfia4	8.98442e-08	0.25125	0.355	0.268	0.00126824	3	Ppfia4			Actg11	1.27784e-34	0.331904	0.993	0.918	1.80379e-30	4	Actg1
Ntpcr	1.73362e-77	0.578988	0.282	0.114	2.44717e-73	0	Ntpcr			Anp32a	2.73851e-75	0.800252	0.581	0.491	3.86568e-71	1	Anp32a			Mrpl331	3.065e-128	0.52865	0.863	0.515	4.32655e-124	2	Mrpl33			Showing 1 to 30 of 91 entries, 7 total columns (filtered from 1,860 total entries)										C1galt1c11	1.75883e-34	0.427868	0.309	0.11	2.48276e-30	4	C1galt1c1
Frmd4b	9.8727e-74	0.604151	0.251	0.096	1.39363e-69	0	Frmd4b			Dusp2	8.90384e-75	0.859942	0.362	0.165	1.25687e-70	1	Dusp2			Cdkn2d	2.18843e-127	0.537331	0.41	0.125	3.08919e-123	2	Cdkn2d													Btf31	3.57744e-34	0.364727	0.96	0.795	5.04992e-30	4	Btf3
Wnk1	2.25202e-73	0.629703	0.451	0.277	3.17895e-69	0	Wnk1			Myl12b	6.56941e-74	0.574572	0.726	0.703	9.27337e-70	1	Myl12b			Rnf1491	1.26685e-126	0.525011	0.647	0.281	1.78828e-122	2	Rnf149													Ccnd32	4.42457e-34	0.414538	0.67	0.367	6.24572e-30	4	Ccnd3
Smagp	1.96144e-68	0.477794	0.298	0.126	2.76877e-64	0	Smagp			Fgr	1.4226e-73	0.811576	0.428	0.255	2.00814e-69	1	Fgr			Socs3	5.67206e-126	0.673127	0.48	0.167	8.00668e-122	2	Socs3													Dbi1	5.90733e-34	0.463961	0.846	0.612	8.33878e-30	4	Dbi
Bst2	3.24839e-68	0.532539	0.627	0.5	4.58543e-64	0	Bst2			Arhgdib	2.3365e-72	0.460705	0.849	0.802	3.2982e-68	1	Arhgdib			Arpc1b1	8.73955e-126	0.337361	0.999	0.919	1.23367e-121	2	Arpc1b													Il17ra2	1.61641e-33	0.353888	0.442	0.188	2.28173e-29	4	Il17ra
Lair1	8.7925e-67	0.491726	0.503	0.31	1.24115e-62	0	Lair1			Cytip	4.1729e-69	0.71667	0.547	0.408	5.89046e-65	1	Cytip			Arid5a	7.54895e-124	0.482148	0.266	0.055	1.06561e-119	2	Arid5a													Cib11	1.65901e-33	0.430349	0.449	0.206	2.34187e-29	4	Cib1
Ctsz	1.12974e-66	0.350166	0.872	0.837	1.59474e-62	0	Ctsz			Metrnl	9.12456e-67	0.621636	0.644	0.521	1.28802e-62	1	Metrnl			Tnfaip2	4.64082e-123	0.465368	0.282	0.06	6.55098e-119	2	Tnfaip2													Stx11	3.60122e-33	0.379427	0.254	0.081	5.08348e-29	4	Stx11
Cd86	2.65905e-66	0.595471	0.417	0.249	3.75352e-62	0	Cd86			Neat1	2.34269e-65	0.676546	0.592	0.465	3.30695e-61	1	Neat1			Klf41	1.28681e-121	0.556899	0.576	0.233	1.81646e-117	2	Klf4													Cox4i11	1.49223e-32	0.309453	0.971	0.887	2.10643e-28	4	Cox4i1
mt-Cytb	6.74275e-61	0.323033	0.963	0.949	9.51807e-57	0	mt-Cytb			Lsp1	4.15214e-64	0.379601	0.896	0.731	5.86117e-60	1	Lsp1			Lamp1	2.23029e-121	0.435545	0.975	0.752	3.14827e-117	2	Lamp1													Gpr1411	3.37874e-32	0.442903	0.549	0.281	4.76943e-28	4	Gpr141
Man2b1	5.61159e-60	0.506193	0.64	0.545	7.92132e-56	0	Man2b1			Arpc2	8.25567e-64	0.328933	0.933	0.916	1.16537e-59	1	Arpc2			Tyrobp1	4.8751e-120	0.269766	1	0.988	6.88169e-116	2	Tyrobp													S100a111	1.29931e-31	0.422954	0.817	0.523	1.83411e-27	4	S100a11
Cd68	1.48961e-58	0.368079	0.82	0.792	2.10273e-54	0	Cd68			Tnfrsf1b	6.0491e-63	0.728665	0.346	0.181	8.53891e-59	1	Tnfrsf1b			Emp31	2.14837e-119	0.529349	0.912	0.611	3.03264e-115	2	Emp3													Arpc1b2	4.99475e-31	0.263816	0.979	0.931	7.05058e-27	4	Arpc1b
Fcgr1	1.07123e-57	0.542178	0.475	0.316	1.51215e-53	0	Fcgr1			Ptma	1.40316e-62	0.349011	0.939	0.934	1.9807e-58	1	Ptma			Sirpb1b	3.63741e-118	0.453068	0.48	0.168	5.13456e-114	2	Sirpb1b													Cd300a2	7.65422e-31	0.375451	0.853	0.596	1.08047e-26	4	Cd300a
Csf1r	4.64823e-57	0.381159	0.757	0.653	6.56144e-53	0	Csf1r			Slc16a3	2.52742e-61	0.711552	0.266	0.112	3.56771e-57	1	Slc16a3			Metrnl1	6.56496e-118	0.496234	0.843	0.476	9.2671e-114	2	Metrnl													Atp5l1	7.78752e-31	0.323118	0.979	0.833	1.09929e-26	4	Atp5l
Apobec3	4.55789e-53	0.583764	0.466	0.337	6.43392e-49	0	Apobec3			Cd300c2	3.72117e-61	0.590781	0.64	0.582	5.2528e-57	1	Cd300c2			Dbi	7.34635e-117	0.498737	0.892	0.565	1.03701e-112	2	Dbi													Sec61b1	8.19728e-31	0.414052	0.843	0.596	1.15713e-26	4	Sec61b
Cx3cr1	1.38531e-51	0.545196	0.353	0.205	1.9555e-47	0	Cx3cr1			Itga4	1.32555e-57	0.778861	0.395	0.245	1.87114e-53	1	Itga4			Trib1	9.05072e-117	0.448669	0.421	0.135	1.2776e-112	2	Trib1													Mcemp11	8.87695e-31	0.453289	0.513	0.253	1.25307e-26	4	Mcemp1
Clec4a2	3.75013e-51	0.45626	0.559	0.43	5.29368e-47	0	Clec4a2			Cd44	2.8108e-57	0.698589	0.449	0.303	3.96772e-53	1	Cd44			Tagln2	3.37584e-116	0.656278	0.773	0.466	4.76534e-112	2	Tagln2													Nxpe41	1.18043e-30	0.358156	0.29	0.103	1.6663e-26	4	Nxpe4
Irf8	7.72651e-51	0.423397	0.536	0.386	1.09068e-46	0	Irf8			Arpc1b	3.60918e-57	0.306613	0.949	0.931	5.09472e-53	1	Arpc1b			Ninj1	5.08751e-116	0.527843	0.444	0.151	7.18153e-112	2	Ninj1													Tsc22d31	1.48744e-30	0.456283	0.724	0.473	2.09967e-26	4	Tsc22d3
Gusb	1.43313e-50	0.541999	0.475	0.351	2.02301e-46	0	Gusb			Il17ra	8.92051e-57	0.753543	0.326	0.175	1.25922e-52	1	Il17ra			Isg15	5.83916e-115	0.874736	0.516	0.22	8.24257e-111	2	Isg15													Pitpna1	8.67627e-30	0.414735	0.853	0.632	1.22474e-25	4	Pitpna
Atpif1	2.26301e-50	0.422216	0.61	0.509	3.19447e-46	0	Atpif1			Tppp3	3.64523e-56	0.670898	0.36	0.18	5.14561e-52	1	Tppp3			Ifrd1	1.47114e-113	0.553086	0.403	0.131	2.07667e-109	2	Ifrd1													Tagln21	2.30335e-29	0.55586	0.746	0.508	3.25141e-25	4	Tagln2
Lpcat2	1.77465e-48	0.5047	0.4	0.257	2.50509e-44	0	Lpcat2			Bcl2a1a	6.49342e-56	0.697587	0.322	0.161	9.1661e-52	1	Bcl2a1a			Camkk2	1.57318e-111	0.460359	0.395	0.124	2.2207e-107	2	Camkk2													Pgd1	5.15037e-29	0.407743	0.435	0.213	7.27027e-25	4	Pgd
Blvrb	7.27998e-47	0.482703	0.385	0.243	1.02764e-42	0	Blvrb			Taldo1	1.57505e-53	0.409382	0.786	0.712	2.22334e-49	1	Taldo1			Sat11	1.90107e-111	0.426824	0.985	0.819	2.68355e-107	2	Sat1													Lsp11	6.18689e-29	0.314741	0.979	0.748	8.73341e-25	4	Lsp1
Nisch	2.70281e-45	0.507161	0.306	0.175	3.81528e-41	0	Nisch			Ubb	2.02492e-53	0.267026	0.978	0.981	2.85838e-49	1	Ubb			Ifi204	3.02706e-111	0.575655	0.699	0.348	4.273e-107	2	Ifi204													Shisa51	1.06959e-28	0.37187	0.879	0.682	1.50983e-24	4	Shisa5
Marcks	7.28976e-45	0.47491	0.549	0.456	1.02902e-40	0	Marcks			Gm21188	2.23103e-53	0.694161	0.399	0.248	3.14933e-49	1	Gm21188			Gm211881	4.40248e-109	0.421884	0.55	0.214	6.21454e-105	2	Gm21188													Atp5c11	1.45158e-28	0.387929	0.831	0.615	2.04905e-24	4	Atp5c1
Rrbp1	4.63642e-40	0.434681	0.568	0.488	6.54477e-36	0	Rrbp1			Atp1a1	1.9679e-51	0.681645	0.441	0.315	2.77789e-47	1	Atp1a1			Tgfbi	2.04444e-108	0.484169	0.795	0.444	2.88594e-104	2	Tgfbi													Lrp1	1.84151e-28	0.362745	0.387	0.168	2.59948e-24	4	Lrp1
Ighm	4.431e-39	0.41002	0.581	0.494	6.2548e-35	0	Ighm			Pbxip1	3.51437e-51	0.666845	0.251	0.114	4.96088e-47	1	Pbxip1			Adgre51	2.96994e-108	0.409126	0.677	0.311	4.19237e-104	2	Adgre5													Ncf21	6.71748e-28	0.368525	0.791	0.532	9.48239e-24	4	Ncf2
Fgd2	1.15645e-38	0.506167	0.362	0.248	1.63245e-34	0	Fgd2			Clec4e	4.07303e-51	0.734239	0.26	0.116	5.74949e-47	1	Clec4e			Pkm1	6.08981e-108	0.453704	0.892	0.59	8.59638e-104	2	Pkm													Mpp11	6.73102e-28	0.393236	0.401	0.182	9.50151e-24	4	Mpp1
Lgals3bp	1.67785e-38	0.494618	0.382	0.269	2.36846e-34	0	Lgals3bp			Spi1	1.74578e-50	0.38739	0.816	0.836	2.46435e-46	1	Spi1			Aldh2	4.53239e-107	0.494249	0.678	0.347	6.39793e-103	2	Aldh2													Ap1s21	6.73348e-28	0.397404	0.544	0.297	9.50498e-24	4	Ap1s2
Ccr5	3.09244e-38	0.508784	0.267	0.153	4.36529e-34	0	Ccr5			B4galnt1	2.77418e-50	0.729922	0.364	0.227	3.91603e-46	1	B4galnt1			Mpp1	9.11107e-107	0.443668	0.425	0.143	1.28612e-102	2	Mpp1													Myl61	1.04741e-27	0.290729	0.979	0.863	1.47852e-23	4	Myl6
Tbxas1	1.51368e-37	0.471317	0.262	0.151	2.13671e-33	0	Tbxas1			Grk3	7.4125e-50	0.719234	0.413	0.278	1.04635e-45	1	Grk3			Cd441	1.57455e-105	0.444375	0.607	0.268	2.22263e-101	2	Cd44													Arpc51	2.81311e-27	0.350832	0.914	0.709	3.97099e-23	4	Arpc5
Ppt1	1.71275e-37	0.401113	0.53	0.427	2.41772e-33	0	Ppt1			Prdx5	2.63743e-49	0.433839	0.733	0.659	3.72299e-45	1	Prdx5			Ptpn11	3.97509e-105	0.443074	0.62	0.281	5.61124e-101	2	Ptpn1													Bin22	6.41122e-27	0.351714	0.677	0.411	9.05008e-23	4	Bin2
Ctsa	3.26852e-37	0.34087	0.72	0.68	4.61384e-33	0	Ctsa			Ifngr1	4.36663e-49	0.416704	0.779	0.799	6.16393e-45	1	Ifngr1			Wfdc17	2.6405e-104	0.50682	0.936	0.649	3.72734e-100	2	Wfdc17													Sephs2	1.76264e-26	0.354957	0.304	0.122	2.48815e-22	4	Sephs2
Ccnd2	8.06025e-37	0.411061	0.308	0.179	1.13778e-32	0	Ccnd2			Cks2	5.82302e-48	0.718193	0.329	0.182	8.21977e-44	1	Cks2			Gstm1	3.17312e-104	0.430264	0.39	0.125	4.47918e-100	2	Gstm1													Rasgrp22	1.87488e-26	0.342174	0.38	0.167	2.64658e-22	4	Rasgrp2
Abhd12	3.57666e-35	0.458096	0.416	0.307	5.04881e-31	0	Abhd12			Cd300a	7.59064e-47	0.480697	0.653	0.601	1.0715e-42	1	Cd300a			Tmpo	1.5353e-103	0.453947	0.495	0.194	2.16724e-99	2	Tmpo													Ifi2111	4.52673e-26	0.355235	0.47	0.234	6.38993e-22	4	Ifi211
Runx1	2.29698e-34	0.519516	0.288	0.178	3.24242e-30	0	Runx1			Cd47	2.40656e-46	0.467604	0.696	0.689	3.3971e-42	1	Cd47			Ier5	7.24815e-103	0.444253	0.876	0.564	1.02315e-98	2	Ier5													Naca1	7.80557e-26	0.304796	0.976	0.837	1.10183e-21	4	Naca
Lrrc25	1.59612e-32	0.388763	0.571	0.51	2.25308e-28	0	Lrrc25			Nfkbia	1.09025e-45	0.534239	0.631	0.518	1.53899e-41	1	Nfkbia			AI839979	1.34365e-102	0.433381	0.252	0.059	1.8967e-98	2	AI839979													Add31	9.31838e-26	0.356784	0.297	0.121	1.31538e-21	4	Add3
Mbnl1	9.01541e-32	0.418416	0.581	0.509	1.27261e-27	0	Mbnl1			Ier2	1.11388e-43	0.436423	0.627	0.505	1.57235e-39	1	Ier2			Srgn1	1.39165e-102	0.389438	0.976	0.801	1.96446e-98	2	Srgn													Fam96a1	1.06927e-25	0.420514	0.641	0.406	1.50938e-21	4	Fam96a
Slc15a3	1.50722e-31	0.502227	0.322	0.217	2.12759e-27	0	Slc15a3			Cd82	1.10012e-42	0.679753	0.352	0.227	1.55294e-38	1	Cd82			Gm5150	1.08724e-101	0.38649	0.317	0.085	1.53475e-97	2	Gm5150													Prr131	1.36892e-25	0.331222	0.85	0.633	1.93237e-21	4	Prr13
Ebi3	1.3482e-28	0.400932	0.294	0.192	1.90312e-24	0	Ebi3			Adssl1	2.4036e-42	0.647197	0.388	0.265	3.39292e-38	1	Adssl1			H2afz	1.20705e-101	0.437497	0.964	0.766	1.70386e-97	2	H2afz													1110008F13Rik1	1.39544e-25	0.391934	0.675	0.434	1.96981e-21	4	1110008F13Rik
Eid1	2.202e-28	0.39492	0.255	0.16	3.10835e-24	0	Eid1			Bin2	5.01648e-42	0.603312	0.492	0.412	7.08126e-38	1	Bin2			Eif4a1	1.30856e-100	0.417668	0.969	0.773	1.84716e-96	2	Eif4a1													Uqcrh	2.27693e-25	0.316397	0.945	0.766	3.21412e-21	4	Uqcrh
Stx16	3.15101e-28	0.442893	0.423	0.345	4.44796e-24	0	Stx16			Myl6	6.6408e-42	0.309988	0.865	0.872	9.37416e-38	1	Myl6			Ppp1r15a	1.80644e-99	0.436718	0.453	0.169	2.54997e-95	2	Ppp1r15a													Pgk1	2.58457e-25	0.38221	0.525	0.297	3.64838e-21	4	Pgk1
Hpgd	4.65912e-28	0.287355	0.562	0.447	6.57681e-24	0	Hpgd			Ptp4a1	7.56368e-41	0.662846	0.307	0.183	1.06769e-36	1	Ptp4a1			Cycs	6.14339e-98	0.481034	0.772	0.438	8.67201e-94	2	Cycs													Cd442	3.66521e-25	0.356648	0.572	0.315	5.17382e-21	4	Cd44
Tm6sf1	2.91939e-27	0.373948	0.578	0.539	4.12102e-23	0	Tm6sf1			Plaur	1.57296e-40	0.530599	0.413	0.264	2.22039e-36	1	Plaur			Coro1a1	2.27836e-97	0.329958	0.992	0.868	3.21614e-93	2	Coro1a													Cotl1	4.32757e-25	0.35099	0.914	0.72	6.10879e-21	4	Cotl1
Grn	1.84564e-26	0.331307	0.644	0.6	2.6053e-22	0	Grn			Pilrb2	1.99651e-40	0.620527	0.342	0.217	2.81827e-36	1	Pilrb2			Aprt	2.30435e-97	0.511259	0.567	0.265	3.25282e-93	2	Aprt													Ube2d32	6.36268e-25	0.321032	0.912	0.696	8.98155e-21	4	Ube2d3
Atp6ap2	5.75781e-26	0.434816	0.421	0.349	8.12772e-22	0	Atp6ap2			Plek	2.72069e-40	0.732303	0.366	0.252	3.84053e-36	1	Plek			Tspo	5.02406e-97	0.489614	0.9	0.631	7.09197e-93	2	Tspo													Tmem38b1	6.56387e-25	0.319543	0.285	0.112	9.26556e-21	4	Tmem38b
Fyb	8.08141e-26	0.291711	0.716	0.671	1.14077e-21	0	Fyb			Limd2	6.29984e-39	0.531678	0.557	0.502	8.89286e-35	1	Limd2			Ldlr	5.76549e-96	0.409844	0.278	0.073	8.13856e-92	2	Ldlr													Eif3f1	7.83977e-25	0.291426	0.974	0.822	1.10666e-20	4	Eif3f
Zfp36l1	6.83229e-23	0.340362	0.352	0.253	9.64446e-19	0	Zfp36l1			Nfkbiz	1.77606e-38	0.716261	0.354	0.228	2.50709e-34	1	Nfkbiz			S100a11	6.311e-96	0.453167	0.836	0.473	8.90861e-92	2	S100a11													Klra21	1.09619e-24	0.352882	0.587	0.329	1.54739e-20	4	Klra2
Csf2ra	1.9645e-21	0.351544	0.588	0.566	2.77308e-17	0	Csf2ra			Apbb1ip	8.52324e-37	0.622516	0.463	0.391	1.20314e-32	1	Apbb1ip			Cib1	1.65375e-94	0.423077	0.441	0.17	2.33443e-90	2	Cib1													Cstb1	2.89235e-24	0.432001	0.656	0.42	4.08284e-20	4	Cstb
Rnf13	2.98764e-21	0.403086	0.359	0.286	4.21735e-17	0	Rnf13			Csf1r1	2.04334e-36	0.366405	0.699	0.676	2.88438e-32	1	Csf1r			Stk17b1	2.2086e-93	0.439238	0.674	0.342	3.11767e-89	2	Stk17b													Ifi2041	3.88924e-24	0.382807	0.648	0.398	5.49006e-20	4	Ifi204
Asah1	3.56647e-20	0.300105	0.588	0.562	5.03443e-16	0	Asah1			Adipor1	6.87968e-36	0.530806	0.516	0.47	9.71136e-32	1	Adipor1			Ifi209	2.58146e-92	0.555515	0.469	0.2	3.64399e-88	2	Ifi209													Rpl36al1	4.44778e-24	0.31797	0.929	0.726	6.27849e-20	4	Rpl36al
Ehd4	1.70467e-19	0.358065	0.438	0.387	2.40631e-15	0	Ehd4			Gapdh	9.53713e-36	0.370421	0.743	0.738	1.34626e-31	1	Gapdh			Tnfrsf21	5.06994e-92	0.328617	0.259	0.066	7.15673e-88	2	Tnfrsf21													H2afz1	7.61339e-24	0.338178	0.938	0.794	1.07471e-19	4	H2afz
Slc11a1	7.11512e-19	0.299971	0.373	0.287	1.00437e-14	0	Slc11a1			Ostf1	1.41036e-34	0.441136	0.646	0.674	1.99087e-30	1	Ostf1			Pmaip11	7.19629e-92	0.486517	0.492	0.207	1.01583e-87	2	Pmaip1													Cycs1	7.93957e-24	0.365344	0.729	0.485	1.12075e-19	4	Cycs
Gm26740	7.48434e-19	0.412657	0.378	0.314	1.05649e-14	0	Gm26740			Ptprc	1.9348e-34	0.424651	0.668	0.689	2.73116e-30	1	Ptprc			Gpcpd11	6.93612e-91	0.378874	0.538	0.229	9.79103e-87	2	Gpcpd1													Esd1	1.02427e-23	0.375425	0.703	0.47	1.44587e-19	4	Esd
Fcgr2b	1.108e-18	0.29415	0.584	0.536	1.56405e-14	0	Fcgr2b			Ssh2	5.4808e-34	0.619466	0.343	0.237	7.7367e-30	1	Ssh2			Ncf2	1.33074e-90	0.412961	0.81	0.488	1.87847e-86	2	Ncf2													Fis12	1.27046e-23	0.394363	0.677	0.457	1.79338e-19	4	Fis1
Bsg	1.90901e-18	0.318657	0.51	0.492	2.69476e-14	0	Bsg			Ccnd3	2.88054e-32	0.535965	0.449	0.37	4.06618e-28	1	Ccnd3			Slfn5	1.30758e-89	0.52171	0.459	0.193	1.84578e-85	2	Slfn5													Hspa1a	1.39808e-23	0.362778	0.492	0.261	1.97353e-19	4	Hspa1a
Cmtm3	4.59332e-18	0.365465	0.297	0.232	6.48393e-14	0	Cmtm3			Cd83	6.94948e-32	0.584252	0.431	0.318	9.80989e-28	1	Cd83			Dusp21	1.72188e-88	0.482595	0.414	0.154	2.4306e-84	2	Dusp2													Lamtor4	3.14592e-23	0.392565	0.634	0.414	4.44078e-19	4	Lamtor4
Tmed9	1.06962e-17	0.306609	0.53	0.511	1.50987e-13	0	Tmed9			Sem1	7.89956e-32	0.298905	0.796	0.795	1.1151e-27	1	Sem1			Pirb	1.87329e-87	0.406846	0.664	0.345	2.64434e-83	2	Pirb													Wfdc172	5.04808e-23	0.302134	0.914	0.689	7.12587e-19	4	Wfdc17
Tor3a	1.62487e-17	0.357507	0.289	0.219	2.29367e-13	0	Tor3a			Fcgr41	1.36477e-31	0.413201	0.571	0.458	1.92651e-27	1	Fcgr4			Atp2b1	6.20801e-87	0.423781	0.725	0.403	8.76322e-83	2	Atp2b1													Rap1b2	1.08531e-22	0.303416	0.895	0.707	1.53203e-18	4	Rap1b
H2-M3	7.64274e-16	0.375273	0.307	0.247	1.07885e-11	0	H2-M3			Ikbkb	3.27582e-31	0.581645	0.429	0.356	4.62415e-27	1	Ikbkb			Rplp0	6.32616e-87	0.250127	1	0.973	8.93001e-83	2	Rplp0													Ltb4r1	1.32195e-22	0.352745	0.397	0.199	1.86606e-18	4	Ltb4r1
P2rx4	1.95932e-15	0.355517	0.282	0.22	2.76578e-11	0	P2rx4			Scp2	6.00324e-31	0.46704	0.563	0.569	8.47417e-27	1	Scp2			Dnaja1	6.50988e-87	0.480483	0.772	0.466	9.18934e-83	2	Dnaja1													Rac11	1.48114e-22	0.320513	0.857	0.674	2.09078e-18	4	Rac1
Son	4.63059e-15	0.281184	0.589	0.589	6.53654e-11	0	Son			Id2	9.14488e-31	0.686481	0.313	0.201	1.29089e-26	1	Id2			Tnfrsf1a1	1.83582e-85	0.407806	0.633	0.32	2.59145e-81	2	Tnfrsf1a													2010107E04Rik1	1.51543e-22	0.312241	0.834	0.616	2.13919e-18	4	2010107E04Rik
Ogt	9.88127e-15	0.382091	0.348	0.295	1.39484e-10	0	Ogt			Laptm4a	1.18075e-30	0.351295	0.695	0.741	1.66675e-26	1	Laptm4a			Arpc21	2.00153e-85	0.292068	0.995	0.902	2.82536e-81	2	Arpc2													Rhoa1	1.96641e-22	0.289663	0.905	0.7	2.77578e-18	4	Rhoa
Lamp2	1.10627e-14	0.313956	0.459	0.422	1.56162e-10	0	Lamp2			Gmfg	2.09737e-30	0.418596	0.668	0.691	2.96065e-26	1	Gmfg			Eif3f	2.36063e-85	0.345816	0.981	0.798	3.33226e-81	2	Eif3f													Rara1	2.87294e-22	0.308142	0.316	0.14	4.05544e-18	4	Rara
Saraf	3.33548e-13	0.323155	0.328	0.279	4.70836e-09	0	Saraf			Klf13	9.24465e-30	0.563948	0.465	0.408	1.30497e-25	1	Klf13			Shisa5	5.09715e-85	0.39719	0.897	0.648	7.19514e-81	2	Shisa5													Dusp6	3.08092e-22	0.349459	0.458	0.242	4.34903e-18	4	Dusp6
Bmyc	4.57172e-13	0.313905	0.337	0.287	6.45344e-09	0	Bmyc			Klf3	1.0483e-29	0.610787	0.339	0.246	1.47978e-25	1	Klf3			Cd141	7.21964e-85	0.837832	0.676	0.426	1.01913e-80	2	Cd14													Fam49b1	3.09964e-22	0.319539	0.869	0.675	4.37546e-18	4	Fam49b
Phf11b	5.09333e-13	0.283774	0.467	0.43	7.18974e-09	0	Phf11b			Fam49a	1.62027e-29	0.577637	0.331	0.234	2.28717e-25	1	Fam49a			Adssl11	9.54512e-85	0.368555	0.527	0.234	1.34739e-80	2	Adssl1													Sub11	5.95254e-22	0.288688	0.962	0.754	8.4026e-18	4	Sub1
Rnaset2b	3.10749e-12	0.283494	0.401	0.367	4.38653e-08	0	Rnaset2b			Plin2	2.11862e-29	0.513616	0.521	0.48	2.99064e-25	1	Plin2			Ms4a6d	3.02492e-84	0.508562	0.467	0.203	4.26998e-80	2	Ms4a6d													Atp5h	9.12898e-22	0.339312	0.857	0.675	1.28865e-17	4	Atp5h
Tmem106a	7.08439e-12	0.349542	0.276	0.229	1.00003e-07	0	Tmem106a			Ywhaz	2.1626e-29	0.590993	0.363	0.282	3.05272e-25	1	Ywhaz			Ptp4a11	3.90752e-84	0.34219	0.417	0.159	5.51585e-80	2	Ptp4a1													Gsto11	9.21812e-22	0.351402	0.485	0.272	1.30123e-17	4	Gsto1
Pdia3	1.27829e-11	0.274895	0.574	0.579	1.80444e-07	0	Pdia3			Ppp1cb	2.40554e-29	0.58496	0.265	0.166	3.39566e-25	1	Ppp1cb			Btf3	2.70306e-83	0.343176	0.976	0.766	3.81564e-79	2	Btf3													Lgals11	1.63246e-21	0.352003	0.705	0.449	2.30438e-17	4	Lgals1
Apobec1	1.82973e-11	0.276075	0.34	0.287	2.58285e-07	0	Apobec1			Kras	1.13572e-28	0.564539	0.294	0.197	1.60318e-24	1	Kras			Kdm6b	5.82433e-83	0.434215	0.309	0.1	8.22162e-79	2	Kdm6b													Capza21	1.65335e-21	0.280152	0.924	0.764	2.33387e-17	4	Capza2
Fuca1	1.72397e-10	0.273997	0.428	0.408	2.43356e-06	0	Fuca1			Atp5l	3.09662e-28	0.267002	0.833	0.844	4.37119e-24	1	Atp5l			Rhob	1.77838e-82	0.439467	0.333	0.113	2.51036e-78	2	Rhob													Pirb1	2.47388e-21	0.380792	0.601	0.392	3.49213e-17	4	Pirb
Glul	2.12691e-10	0.306487	0.309	0.269	3.00234e-06	0	Glul			Adrb2	1.65215e-27	0.553787	0.311	0.209	2.33217e-23	1	Adrb2			Tpd52	2.41844e-82	0.40079	0.84	0.537	3.41387e-78	2	Tpd52													Cd84	4.49704e-21	0.286233	0.333	0.152	6.34803e-17	4	Cd84
Ifnar2	2.13621e-10	0.273994	0.418	0.393	3.01548e-06	0	Ifnar2			Tmed5	1.97279e-26	0.544903	0.407	0.342	2.78478e-22	1	Tmed5			Coq10b	1.42956e-81	0.331083	0.323	0.107	2.01797e-77	2	Coq10b													Arf51	5.64262e-21	0.301432	0.848	0.638	7.96512e-17	4	Arf5
Cndp2	7.21212e-09	0.271661	0.259	0.22	0.000101806	0	Cndp2			Rel	5.74537e-26	0.604221	0.279	0.186	8.11016e-22	1	Rel			Arhgdib1	2.10604e-81	0.334873	0.965	0.776	2.97288e-77	2	Arhgdib													Nkiras2	8.44674e-21	0.29028	0.259	0.109	1.19234e-16	4	Nkiras2
Zeb2os	6.22895e-08	0.258186	0.302	0.269	0.000879279	0	Zeb2os			Chchd2	5.32751e-25	0.304408	0.716	0.781	7.52031e-21	1	Chchd2			Pabpc1	2.61584e-81	0.36901	0.933	0.673	3.69251e-77	2	Pabpc1													Itgb71	1.81666e-20	0.337562	0.492	0.277	2.5644e-16	4	Itgb7
Lmo2	2.14099e-07	0.267455	0.376	0.364	0.00302222	0	Lmo2			Zfp706	1.116e-24	0.476809	0.516	0.522	1.57535e-20	1	Zfp706			Arf5	3.73721e-81	0.383217	0.872	0.6	5.27545e-77	2	Arf5													Aldoa1	2.01603e-20	0.325235	0.817	0.582	2.84582e-16	4	Aldoa
Glmp	2.82517e-07	0.257261	0.318	0.294	0.00398801	0	Glmp			Iqgap1	1.16007e-24	0.497056	0.482	0.456	1.63756e-20	1	Iqgap1			Ifi47	7.68041e-81	0.581965	0.452	0.202	1.08417e-76	2	Ifi47													Glud1	3.22636e-20	0.343507	0.637	0.417	4.55433e-16	4	Glud1
App	6.34853e-06	0.280197	0.323	0.312	0.0896158	0	App			Fis1	1.22199e-24	0.49654	0.486	0.467	1.72496e-20	1	Fis1			Klf131	1.88103e-80	0.371908	0.678	0.36	2.65527e-76	2	Klf13													AB1246111	3.81462e-20	0.312082	0.629	0.405	5.38472e-16	4	AB124611
Snrnp70	7.78987e-06	0.270252	0.35	0.349	0.109962	0	Snrnp70			Cd244	7.67033e-24	0.568751	0.328	0.246	1.08274e-19	1	Cd244			Ccnd31	4.16471e-80	0.377491	0.639	0.327	5.87891e-76	2	Ccnd3													Capn21	1.05608e-19	0.315431	0.28	0.127	1.49077e-15	4	Capn2
Fam129a	1.10894e-05	0.273695	0.264	0.242	0.156538	0	Fam129a			Stk17b	1.28864e-23	0.485964	0.449	0.394	1.81904e-19	1	Stk17b			Eno11	5.1419e-80	0.376584	0.883	0.603	7.2583e-76	2	Eno1													Ninj11	1.14846e-19	0.321017	0.378	0.195	1.62117e-15	4	Ninj1
Lpar6	1.76157e-05	0.258624	0.262	0.236	0.248663	0	Lpar6			Mgst1	3.77365e-23	0.334069	0.388	0.259	5.32689e-19	1	Mgst1			Mcemp1	6.42044e-80	0.414517	0.489	0.219	9.06309e-76	2	Mcemp1													Atp1b32	1.23742e-19	0.343216	0.454	0.256	1.74674e-15	4	Atp1b3
Herpud1	6.36429e-05	0.298856	0.301	0.29	0.898383	0	Herpud1			Emp3	3.02065e-22	0.368016	0.674	0.666	4.26394e-18	1	Emp3			C1galt1c1	9.48425e-80	0.404056	0.278	0.087	1.3388e-75	2	C1galt1c1													Ostf12	1.66034e-19	0.274164	0.86	0.657	2.34373e-15	4	Ostf1
Lipa	9.11273e-05	0.258739	0.262	0.245	1	0	Lipa			Eno1	6.44372e-22	0.331871	0.643	0.658	9.09595e-18	1	Eno1			Cebpd	1.25034e-78	0.534161	0.432	0.189	1.76498e-74	2	Cebpd													Cox5b	2.2419e-19	0.300618	0.829	0.609	3.16466e-15	4	Cox5b
Ccl4	0.00603629	0.417683	0.282	0.255	1	0	Ccl4			Gpr141	2.63097e-21	0.526355	0.352	0.284	3.71388e-17	1	Gpr141			Nxpe4	1.61694e-78	0.310253	0.271	0.079	2.28247e-74	2	Nxpe4													Psmb3	2.35442e-19	0.305957	0.753	0.529	3.3235e-15	4	Psmb3
										Samhd1	3.24655e-21	0.33717	0.609	0.577	4.58284e-17	1	Samhd1			1110008F13Rik	2.2385e-77	0.380015	0.701	0.39	3.15986e-73	2	1110008F13Rik													Degs12	2.41985e-19	0.320647	0.561	0.346	3.41585e-15	4	Degs1
										Tln1	1.01862e-20	0.463341	0.466	0.452	1.43789e-16	1	Tln1			Lgals1	6.37399e-77	0.369627	0.722	0.406	8.99752e-73	2	Lgals1													S100a13	3.0565e-19	0.329029	0.582	0.374	4.31456e-15	4	S100a13
										Hp	1.40279e-20	0.271249	0.358	0.232	1.98018e-16	1	Hp			Rara	2.93078e-76	0.312091	0.325	0.111	4.13709e-72	2	Rara													Tpd521	3.23202e-19	0.344792	0.779	0.582	4.56231e-15	4	Tpd52
										Ucp2	2.42177e-20	0.354745	0.66	0.735	3.41858e-16	1	Ucp2			Gnb2	2.55775e-75	0.333301	0.93	0.697	3.61052e-71	2	Gnb2													Eif3e1	3.32882e-19	0.308854	0.791	0.565	4.69896e-15	4	Eif3e
										Sh3glb1	4.03958e-20	0.401523	0.542	0.56	5.70227e-16	1	Sh3glb1			Nrros	3.30705e-75	0.38046	0.73	0.431	4.66823e-71	2	Nrros													Sec61g1	3.35456e-19	0.276218	0.933	0.772	4.7353e-15	4	Sec61g
										Foxn3	5.50448e-20	0.485666	0.369	0.309	7.77012e-16	1	Foxn3			Mettl9	1.40938e-74	0.346559	0.415	0.171	1.98948e-70	2	Mettl9													Ncf42	4.49725e-19	0.309775	0.625	0.402	6.34831e-15	4	Ncf4
										Mrpl33	6.6775e-20	0.347634	0.59	0.577	9.42596e-16	1	Mrpl33			Rasgrp21	5.94063e-74	0.270029	0.374	0.135	8.38579e-70	2	Rasgrp2													Ppp1ca1	5.50036e-19	0.307156	0.869	0.709	7.76431e-15	4	Ppp1ca
										Stk38	2.72852e-19	0.538569	0.297	0.227	3.85158e-15	1	Stk38			Cstb	9.63596e-74	0.44562	0.667	0.381	1.36021e-69	2	Cstb													Cmpk12	5.54458e-19	0.335352	0.632	0.438	7.82673e-15	4	Cmpk1
										Il1b	3.77944e-19	0.258924	0.621	0.528	5.33505e-15	1	Il1b			Sec61b	1.7842e-73	0.391646	0.842	0.558	2.51858e-69	2	Sec61b													Gm51501	5.66397e-19	0.318543	0.271	0.119	7.99526e-15	4	Gm5150
										Atp6v0e	5.41166e-19	0.290693	0.675	0.746	7.6391e-15	1	Atp6v0e			Cd300a1	4.36013e-73	0.352529	0.842	0.558	6.15476e-69	2	Cd300a													Lyn	1.06745e-18	0.287744	0.698	0.469	1.50682e-14	4	Lyn
										Myo1f	8.91857e-19	0.52006	0.33	0.273	1.25895e-14	1	Myo1f			Capza2	1.51094e-72	0.342049	0.951	0.733	2.13285e-68	2	Capza2													Cox8a	1.60807e-18	0.258571	0.922	0.783	2.26995e-14	4	Cox8a
										Pilrb1	1.22164e-18	0.514137	0.277	0.204	1.72447e-14	1	Pilrb1			Card19	1.75267e-72	0.388272	0.498	0.24	2.47407e-68	2	Card19													Zyx2	1.74918e-18	0.270159	0.629	0.4	2.46915e-14	4	Zyx
										Fyb1	1.23503e-18	0.272032	0.674	0.685	1.74336e-14	1	Fyb			Klra2	2.24401e-72	0.358369	0.593	0.288	3.16765e-68	2	Klra2													Copz1	2.75502e-18	0.339747	0.461	0.277	3.88899e-14	4	Copz1
										Lair11	7.08639e-18	0.402979	0.413	0.348	1.00031e-13	1	Lair1			Sec61g	2.5409e-72	0.34007	0.945	0.745	3.58674e-68	2	Sec61g													D8Ertd738e	3.29442e-18	0.29673	0.829	0.624	4.6504e-14	4	D8Ertd738e
										Snrpb	2.65919e-17	0.32757	0.616	0.669	3.75371e-13	1	Snrpb			Il17ra1	6.99139e-72	0.262843	0.402	0.158	9.86905e-68	2	Il17ra													Eif3h	3.39184e-18	0.28494	0.881	0.708	4.78792e-14	4	Eif3h
										Arhgef1	3.08414e-17	0.509091	0.351	0.304	4.35358e-13	1	Arhgef1			Anxa3	1.48538e-71	0.363543	0.307	0.108	2.09677e-67	2	Anxa3													Atp2b11	6.43057e-18	0.299456	0.66	0.45	9.0774e-14	4	Atp2b1
										Prkcd	4.78423e-17	0.414354	0.502	0.512	6.75342e-13	1	Prkcd			Tlr2	2.8557e-71	0.433092	0.454	0.208	4.0311e-67	2	Tlr2													Ccdc12	7.83659e-18	0.278701	0.793	0.577	1.10621e-13	4	Ccdc12
										Lmo4	8.42404e-17	0.522199	0.324	0.269	1.18914e-12	1	Lmo4			Prdx6	3.49099e-71	0.420074	0.533	0.275	4.92788e-67	2	Prdx6													Abracl1	8.84859e-18	0.307968	0.686	0.477	1.24907e-13	4	Abracl
										Calm2	4.32957e-16	0.305855	0.657	0.743	6.11162e-12	1	Calm2			Casp4	8.60513e-71	0.332985	0.254	0.079	1.2147e-66	2	Casp4													Thap11	9.97032e-18	0.320354	0.266	0.123	1.40741e-13	4	Thap11
										Bnip3l	1.70732e-15	0.465614	0.373	0.34	2.41005e-11	1	Bnip3l			Atp6v1b2	1.77421e-70	0.362467	0.481	0.221	2.50448e-66	2	Atp6v1b2													Pomp	1.07013e-17	0.296963	0.881	0.688	1.5106e-13	4	Pomp
										Hsp90ab1	1.93295e-15	0.251178	0.74	0.789	2.72855e-11	1	Hsp90ab1			Tgfb1	2.51349e-70	0.388403	0.856	0.597	3.54804e-66	2	Tgfb1													Atp6v1e11	1.08192e-17	0.328939	0.572	0.379	1.52723e-13	4	Atp6v1e1
										H2-Q7	2.71262e-15	0.534251	0.275	0.214	3.82914e-11	1	H2-Q7			Add3	9.0308e-69	0.312769	0.284	0.097	1.27479e-64	2	Add3													Rap1a2	1.10603e-17	0.272718	0.85	0.677	1.56127e-13	4	Rap1a
										Aldoa	3.82718e-15	0.329866	0.57	0.603	5.40245e-11	1	Aldoa			Ccnl1	1.58779e-68	0.325602	0.578	0.295	2.24132e-64	2	Ccnl1													Card191	1.35031e-17	0.362468	0.454	0.277	1.9061e-13	4	Card19
										Trps1	4.4149e-15	0.481179	0.307	0.256	6.23208e-11	1	Trps1			Chmp4b	1.62039e-68	0.364185	0.772	0.475	2.28734e-64	2	Chmp4b													Sqor	1.35342e-17	0.284702	0.278	0.128	1.91049e-13	4	Sqor
										Ppdpf	5.34577e-15	0.504218	0.252	0.194	7.54609e-11	1	Ppdpf			Ube2d31	3.16422e-68	0.314216	0.903	0.665	4.46662e-64	2	Ube2d3													Psmd81	1.50083e-17	0.323613	0.615	0.414	2.11857e-13	4	Psmd8
										Ube2d3	5.63067e-15	0.281234	0.656	0.722	7.94825e-11	1	Ube2d3			Zyx1	1.30955e-67	0.331598	0.657	0.359	1.84856e-63	2	Zyx													Atp6v1b21	1.60353e-17	0.366444	0.437	0.259	2.26355e-13	4	Atp6v1b2
										Pla2g7	1.76192e-14	0.416722	0.369	0.311	2.48712e-10	1	Pla2g7			Xbp1	1.44527e-67	0.347622	0.671	0.383	2.04014e-63	2	Xbp1													Capns1	2.45062e-17	0.282771	0.77	0.57	3.45929e-13	4	Capns1
										Ap1s2	2.72324e-14	0.485186	0.34	0.305	3.84413e-10	1	Ap1s2			Ube2a	2.91074e-67	0.342062	0.481	0.231	4.1088e-63	2	Ube2a													Stom1	2.99151e-17	0.290925	0.268	0.126	4.22282e-13	4	Stom
										Akap13	4.04032e-14	0.445747	0.365	0.333	5.70332e-10	1	Akap13			Gyg1	3.36351e-67	0.347992	0.435	0.198	4.74792e-63	2	Gyg													Fam111a1	3.23538e-17	0.321972	0.461	0.279	4.56706e-13	4	Fam111a
										Lrrfip1	6.67724e-14	0.508095	0.324	0.285	9.42559e-10	1	Lrrfip1			Rap1b1	6.06669e-67	0.275466	0.908	0.675	8.56374e-63	2	Rap1b													Anxa7	7.21722e-17	0.29335	0.404	0.23	1.01878e-12	4	Anxa7
										Myl12a	8.79389e-14	0.26876	0.687	0.768	1.24135e-09	1	Myl12a			Lims1	6.90883e-66	0.319452	0.434	0.195	9.7525e-62	2	Lims1													Me2	8.61288e-17	0.288729	0.264	0.127	1.21579e-12	4	Me2
										Tma7	1.25991e-13	0.262849	0.638	0.718	1.77849e-09	1	Tma7			Bin21	1.08842e-65	0.314129	0.668	0.372	1.53642e-61	2	Bin2													Hpcal11	1.09425e-16	0.323249	0.518	0.334	1.54464e-12	4	Hpcal1
										Selenok	2.7881e-13	0.292966	0.589	0.667	3.93568e-09	1	Selenok			Rpl36al	1.20445e-65	0.332126	0.93	0.695	1.70019e-61	2	Rpl36al													Bnip3l1	2.38253e-16	0.301922	0.532	0.334	3.36318e-12	4	Bnip3l
										Hck	5.78133e-13	0.402448	0.446	0.456	8.16092e-09	1	Hck			Atp1b31	1.9323e-65	0.325518	0.472	0.222	2.72763e-61	2	Atp1b3													Camkk21	2.39171e-16	0.263715	0.325	0.165	3.37614e-12	4	Camkk2
										Susd3	1.2487e-12	0.450569	0.388	0.373	1.76266e-08	1	Susd3			Fis11	7.57935e-65	0.317665	0.709	0.416	1.0699e-60	2	Fis1													Mrpl301	7.23024e-16	0.314386	0.525	0.345	1.02062e-11	4	Mrpl30
										Tmem50a	1.7481e-12	0.293762	0.603	0.685	2.46762e-08	1	Tmem50a			H2afj	1.52085e-64	0.353413	0.78	0.486	2.14683e-60	2	H2afj													Arl6ip5	8.08812e-16	0.292801	0.746	0.564	1.14172e-11	4	Arl6ip5
										Dynll1	1.78278e-12	0.273429	0.691	0.761	2.51658e-08	1	Dynll1			Sbno2	2.35365e-64	0.354594	0.326	0.129	3.32242e-60	2	Sbno2													Prdx21	8.99468e-16	0.299104	0.603	0.405	1.26969e-11	4	Prdx2
										Pkm	1.90176e-12	0.26405	0.617	0.653	2.68453e-08	1	Pkm			Cox4i1	5.22379e-64	0.264568	0.992	0.87	7.3739e-60	2	Cox4i1													Cox5a1	2.91506e-15	0.260006	0.77	0.575	4.1149e-11	4	Cox5a
										Tsc22d3	3.26728e-12	0.415421	0.481	0.489	4.61209e-08	1	Tsc22d3			Ncf41	1.15156e-63	0.300339	0.659	0.36	1.62554e-59	2	Ncf4													Eif4a11	3.0864e-15	0.264928	0.936	0.801	4.35676e-11	4	Eif4a1
										Itgb1	3.90338e-12	0.474771	0.254	0.204	5.51002e-08	1	Itgb1			Mcub	3.74819e-63	0.382058	0.619	0.355	5.29095e-59	2	Mcub													Siva1	3.65861e-15	0.293745	0.344	0.191	5.1645e-11	4	Siva1
										Fmnl1	4.47873e-12	0.464459	0.265	0.221	6.32218e-08	1	Fmnl1			AB124611	7.84814e-63	0.348923	0.649	0.366	1.10784e-58	2	AB124611													Uqcrq	3.69114e-15	0.269753	0.703	0.502	5.21041e-11	4	Uqcrq
										Pim1	9.84525e-12	0.334894	0.449	0.411	1.38976e-07	1	Pim1			Hacd4	2.29563e-62	0.353762	0.405	0.181	3.24052e-58	2	Hacd4													Tspo1	4.57941e-15	0.313555	0.819	0.672	6.46429e-11	4	Tspo
										Mcl1	1.13517e-11	0.38627	0.417	0.416	1.60241e-07	1	Mcl1			Tmem38b	3.39297e-62	0.275481	0.266	0.089	4.78952e-58	2	Tmem38b													Vapa1	5.10455e-15	0.275456	0.61	0.428	7.20559e-11	4	Vapa
										Dok3	1.20389e-11	0.366489	0.373	0.343	1.69942e-07	1	Dok3			Bri3	3.40233e-62	0.339925	0.751	0.469	4.80273e-58	2	Bri3													Atp6v0d11	5.39582e-15	0.277853	0.463	0.29	7.61673e-11	4	Atp6v0d1
										Mpc2	2.43591e-11	0.425842	0.36	0.348	3.43853e-07	1	Mpc2			Pitpna	3.59355e-62	0.327505	0.868	0.595	5.07265e-58	2	Pitpna													Tmem258	6.51285e-15	0.253469	0.71	0.51	9.19354e-11	4	Tmem258
										Degs1	2.47316e-11	0.421507	0.371	0.356	3.49112e-07	1	Degs1			Dennd4a	5.18304e-62	0.265979	0.303	0.111	7.31638e-58	2	Dennd4a													Acaa2	6.67817e-15	0.304441	0.311	0.166	9.42691e-11	4	Acaa2
										Rnase6	4.32568e-11	0.352474	0.486	0.51	6.10614e-07	1	Rnase6			Neat11	2.24593e-61	0.318767	0.724	0.435	3.17035e-57	2	Neat1													Gnas	7.3921e-15	0.255542	0.912	0.745	1.04347e-10	4	Gnas
										Ost4	1.55755e-10	0.316172	0.527	0.603	2.19863e-06	1	Ost4			Pnp	2.50401e-61	0.388409	0.522	0.279	3.53466e-57	2	Pnp													Akap131	7.40536e-15	0.27977	0.518	0.328	1.04534e-10	4	Akap13
										Abracl	1.66376e-10	0.352732	0.46	0.497	2.34856e-06	1	Abracl			Napsa1	1.10819e-60	0.251902	0.873	0.514	1.56433e-56	2	Napsa													Scand1	1.24452e-14	0.283589	0.577	0.395	1.75676e-10	4	Scand1
										Rassf5	1.71209e-10	0.449395	0.253	0.211	2.41679e-06	1	Rassf5			Mpc1	1.83254e-60	0.385962	0.518	0.277	2.58682e-56	2	Mpc1													Ms4a6d1	1.27582e-14	0.373799	0.411	0.242	1.80095e-10	4	Ms4a6d
										Tpm4	4.59024e-10	0.42397	0.435	0.457	6.47958e-06	1	Tpm4			Litaf	2.11822e-60	0.336515	0.565	0.302	2.99007e-56	2	Litaf													Naaa	3.30115e-14	0.283171	0.409	0.25	4.6599e-10	4	Naaa
										Ubl5	4.96898e-10	0.267436	0.566	0.641	7.01421e-06	1	Ubl5			Rnh1	2.12498e-60	0.363713	0.61	0.35	2.99962e-56	2	Rnh1													Cdc42se11	3.54672e-14	0.271519	0.411	0.246	5.00655e-10	4	Cdc42se1
										Filip1l	8.83125e-10	0.451138	0.26	0.222	1.24662e-05	1	Filip1l			Vapa	2.18194e-60	0.326145	0.663	0.388	3.08003e-56	2	Vapa													Cope	3.57752e-14	0.297118	0.589	0.422	5.05003e-10	4	Cope
										Cmpk1	9.71977e-10	0.357863	0.429	0.454	1.37204e-05	1	Cmpk1			Ly6e1	2.21906e-60	0.261778	0.992	0.867	3.13243e-56	2	Ly6e													Tkt	3.69382e-14	0.304059	0.727	0.564	5.2142e-10	4	Tkt
										Zfand5	2.76417e-09	0.347816	0.386	0.37	3.9019e-05	1	Zfand5			4930523C07Rik	2.61505e-60	0.346042	0.302	0.119	3.6914e-56	2	4930523C07Rik													Mtpn1	3.9287e-14	0.256844	0.492	0.318	5.54575e-10	4	Mtpn
										Unc119	3.25616e-09	0.452346	0.277	0.25	4.59639e-05	1	Unc119			Nadk1	2.05154e-59	0.287537	0.62	0.341	2.89595e-55	2	Nadk													Uqcrfs11	4.12622e-14	0.263578	0.637	0.464	5.82458e-10	4	Uqcrfs1
										Hsp90aa1	4.05841e-09	0.351923	0.48	0.508	5.72886e-05	1	Hsp90aa1			Zbp1	3.58528e-59	0.427067	0.5	0.262	5.06099e-55	2	Zbp1													Sec11c1	4.61747e-14	0.269555	0.625	0.43	6.51802e-10	4	Sec11c
										Ankrd44	5.74941e-09	0.40897	0.299	0.276	8.11586e-05	1	Ankrd44			Itgb7	3.80974e-59	0.314386	0.494	0.244	5.37783e-55	2	Itgb7													Ndufb2	5.49638e-14	0.262762	0.451	0.284	7.75869e-10	4	Ndufb2
										Tmem51	1.0277e-08	0.425469	0.308	0.287	0.00014507	1	Tmem51			Esd	3.90312e-59	0.347877	0.697	0.436	5.50964e-55	2	Esd													Ifi2091	9.04983e-14	0.273581	0.404	0.24	1.27748e-09	4	Ifi209
										Ncf4	1.73629e-08	0.358894	0.407	0.418	0.000245094	1	Ncf4			2021-03-05	1.91238e-58	0.322817	0.347	0.15	2.69952e-54	2	2021-03-05													Mettl91	1.28607e-13	0.299734	0.356	0.208	1.81542e-09	4	Mettl9
										Mrpl14	2.12474e-08	0.448915	0.275	0.254	0.000299929	1	Mrpl14			Atp6v1e1	2.47017e-58	0.308589	0.608	0.341	3.48689e-54	2	Atp6v1e1													AI467606	1.37918e-13	0.258079	0.261	0.133	1.94685e-09	4	AI467606
										Pmaip1	3.27567e-08	0.387157	0.289	0.253	0.000462393	1	Pmaip1			Cmpk11	2.55203e-58	0.291577	0.685	0.396	3.60244e-54	2	Cmpk1													Slc25a31	2.44229e-13	0.252879	0.698	0.52	3.44754e-09	4	Slc25a3
										Rgs2	2.08409e-07	0.349563	0.522	0.583	0.00294191	1	Rgs2			Rap1a1	3.27848e-58	0.291613	0.888	0.642	4.6279e-54	2	Rap1a													Pycard	2.51132e-13	0.281955	0.639	0.456	3.54498e-09	4	Pycard
										mt-Nd2	2.64306e-07	0.283094	0.575	0.674	0.00373094	1	mt-Nd2			Fam49b	3.55526e-58	0.314756	0.893	0.64	5.0186e-54	2	Fam49b													Mcub1	2.5826e-13	0.274459	0.563	0.394	3.64559e-09	4	Mcub
										Psenen	2.64615e-07	0.271828	0.5	0.579	0.00373531	1	Psenen			Dusp3	3.85943e-58	0.270022	0.26	0.092	5.44797e-54	2	Dusp3													Dstn	3.24956e-13	0.277919	0.444	0.285	4.58707e-09	4	Dstn
										Gyg	3.12159e-07	0.413032	0.261	0.237	0.00440644	1	Gyg			Cisd2	1.46206e-57	0.271321	0.47	0.228	2.06385e-53	2	Cisd2													Tnfaip8l2	4.17162e-13	0.265192	0.632	0.455	5.88866e-09	4	Tnfaip8l2
										Cox5a	4.19195e-07	0.272778	0.527	0.601	0.00591735	1	Cox5a			Gm26532	3.40062e-57	0.259184	0.262	0.092	4.80032e-53	2	Gm26532													Nop531	6.09422e-13	0.259949	0.748	0.599	8.6026e-09	4	Nop53
										Fam32a	4.24526e-07	0.387207	0.357	0.373	0.0059926	1	Fam32a			Slfn2	4.31812e-57	0.357569	0.799	0.547	6.09545e-53	2	Slfn2													Map1lc3b	7.80014e-13	0.267254	0.632	0.465	1.10107e-08	4	Map1lc3b
										Cox17	1.10637e-06	0.330236	0.405	0.445	0.0156175	1	Cox17			Daxx	6.08801e-57	0.318589	0.3	0.119	8.59383e-53	2	Daxx													D1Ertd622e	1.30587e-12	0.276822	0.335	0.195	1.84337e-08	4	D1Ertd622e
										Zeb2	1.24622e-06	0.309579	0.473	0.526	0.0175916	1	Zeb2			Sp100	6.85138e-57	0.369287	0.574	0.329	9.6714e-53	2	Sp100													Nt5c	2.07406e-12	0.276039	0.401	0.257	2.92775e-08	4	Nt5c
										Ndufa11	1.44303e-06	0.391137	0.34	0.355	0.0203698	1	Ndufa11			Arpc5	7.61424e-57	0.290452	0.912	0.677	1.07483e-52	2	Arpc5													Pla2g72	2.5284e-12	0.374641	0.48	0.312	3.56909e-08	4	Pla2g7
										Ptbp3	1.66612e-06	0.400582	0.273	0.259	0.023519	1	Ptbp3			Nop53	8.04078e-57	0.3311	0.825	0.558	1.13504e-52	2	Nop53													Hmox11	2.69927e-12	0.326276	0.29	0.154	3.81029e-08	4	Hmox1
										Rnf130	2.07129e-06	0.306218	0.453	0.512	0.0292383	1	Rnf130			Sdcbp	9.39764e-57	0.314238	0.832	0.575	1.32657e-52	2	Sdcbp													Wdr1	5.65248e-12	0.259533	0.508	0.35	7.97904e-08	4	Wdr1
										Rab10	2.45304e-06	0.382308	0.272	0.26	0.0346272	1	Rab10			Gm6377	1.03985e-56	0.299787	0.32	0.131	1.46785e-52	2	Gm6377													Pepd	7.9578e-12	0.266877	0.34	0.203	1.12332e-07	4	Pepd
										Supt4a	2.62659e-06	0.324717	0.432	0.491	0.037077	1	Supt4a			Ostf11	1.23923e-56	0.275081	0.878	0.621	1.7493e-52	2	Ostf1													Hck1	1.07298e-11	0.26347	0.606	0.445	1.51462e-07	4	Hck
										Jpt1	4.28064e-06	0.253331	0.527	0.615	0.0604256	1	Jpt1			Hpcal1	1.29201e-56	0.317484	0.548	0.299	1.8238e-52	2	Hpcal1													Trappc2l	6.22985e-11	0.258234	0.378	0.239	8.79405e-07	4	Trappc2l
										1810037I17Rik	6.86845e-06	0.352724	0.373	0.403	0.0969551	1	1810037I17Rik			Fam96a	2.28448e-56	0.315295	0.64	0.369	3.22477e-52	2	Fam96a													Mpc11	8.37156e-07	0.251114	0.413	0.316	0.0118173	4	Mpc1
										2010107E04Rik	9.09377e-06	0.250118	0.544	0.649	0.128368	1	2010107E04Rik			Rac1	2.29205e-56	0.304516	0.884	0.639	3.23545e-52	2	Rac1													Showing 1 to 30 of 251 entries, 7 total columns (filtered from 1,860 total entries)
										Nop10	1.0401e-05	0.266756	0.495	0.572	0.146821	1	Nop10			Psmd8	2.466e-56	0.327237	0.641	0.377	3.48101e-52	2	Psmd8
										Nfe2l2	1.50521e-05	0.320097	0.396	0.418	0.212475	1	Nfe2l2			Ggh	2.6184e-56	0.307907	0.481	0.242	3.69614e-52	2	Ggh
										Ptpn1	1.88448e-05	0.387715	0.333	0.346	0.266013	1	Ptpn1			Naca	4.44095e-56	0.270286	0.978	0.815	6.26885e-52	2	Naca
										Tnfrsf1a	1.96153e-05	0.323666	0.361	0.382	0.276889	1	Tnfrsf1a			Pgd	3.54386e-55	0.289586	0.401	0.186	5.00251e-51	2	Pgd
										Txn1	2.62008e-05	0.291216	0.475	0.546	0.369851	1	Txn1			Spg21	6.85395e-55	0.304289	0.524	0.284	9.67504e-51	2	Spg21
										Gnb1	4.78392e-05	0.373856	0.316	0.332	0.675298	1	Gnb1			Rbms1	1.07594e-54	0.31155	0.533	0.288	1.5188e-50	2	Rbms1
										Sf3b6	4.88578e-05	0.289453	0.385	0.432	0.689676	1	Sf3b6			Prelid1	2.02465e-54	0.328742	0.575	0.323	2.858e-50	2	Prelid1
										Rnf149	4.98227e-05	0.360183	0.339	0.351	0.703297	1	Rnf149			Gch1	4.3662e-54	0.293772	0.269	0.102	6.16332e-50	2	Gch1
										Eif4ebp1	7.74353e-05	0.353255	0.338	0.363	1	1	Eif4ebp1			Eif3e	6.08918e-54	0.31221	0.802	0.528	8.59549e-50	2	Eif3e
										Evl	9.75163e-05	0.378378	0.32	0.338	1	1	Evl			Ppp2ca	1.20563e-53	0.312276	0.597	0.34	1.70187e-49	2	Ppp2ca
										Ogfrl1	0.000293189	0.422499	0.257	0.261	1	1	Ogfrl1			Serp1	1.64661e-53	0.31492	0.772	0.501	2.32436e-49	2	Serp1
										Eif5	0.000388473	0.324738	0.373	0.421	1	1	Eif5			Atp5c1	5.93294e-53	0.313637	0.84	0.58	8.37494e-49	2	Atp5c1
										Iscu	0.000395545	0.342855	0.366	0.418	1	1	Iscu			Plin21	1.65474e-52	0.329295	0.698	0.44	2.33583e-48	2	Plin2
										Nfam1	0.000487241	0.361591	0.305	0.321	1	1	Nfam1			Dnajc15	8.15229e-52	0.308862	0.441	0.229	1.15078e-47	2	Dnajc15
										Slc11a11	0.000522644	0.265344	0.307	0.31	1	1	Slc11a1			Ppp1ca	5.89647e-51	0.275063	0.897	0.678	8.32346e-47	2	Ppp1ca
										Dad1	0.000765274	0.268276	0.467	0.572	1	1	Dad1			Pnrc1	1.50231e-50	0.278199	0.613	0.351	2.12066e-46	2	Pnrc1
										Zfp36l11	0.00121673	0.378528	0.278	0.279	1	1	Zfp36l1			Kif5b	2.48274e-50	0.265545	0.506	0.27	3.50464e-46	2	Kif5b
										Taf10	0.00254945	0.355841	0.29	0.315	1	1	Taf10			Degs11	2.48394e-50	0.296629	0.556	0.314	3.50633e-46	2	Degs1
										Showing 1 to 30 of 276 entries, 7 total columns (filtered from 1,860 total entries)										Showing 1 to 30 of 317 entries, 7 total columns (filtered from 1,860 total entries)
[truncated: 36 more columns]

## Sheet: Figure 3
	5840	5097
	cont	ko							2889	2951	2834	2263
									cntrl 1	cont 2	ko 1	ko 2	cell type	cont 1	cont 2	ko 1	ko 2
	Cx3cr1 cont	Cx3cr1 KO			Cx3cr1 cont	Cx3cr1 KO			731	803	474	472	Ly6clo IM	25.3029	27.7951	16.4071	16.3378
	1534	946	Ly6clo IM	0	26.2671	18.5599			519	482	285	338	Nr4a1+ IMs	17.9647	16.684	9.86501	11.6996
	1001	623	Nr4a1+ IMs	1	17.1404	12.2229			752	859	858	571	cd63+ KRM	26.0298	29.7335	29.6989	19.7646
	1611	1429	cd63+ KRM	2	27.5856	28.0361			102	76	832	350	Mrc1+ KRM	3.53063	2.63067	28.7989	12.1149
	178	1182	Mrc1+ KRM	3	3.04795	23.1901			332	217	150	254	Ly6a IM	11.4919	7.51125	5.19211	8.79197
	549	404	Ly6a IM	4	9.40068	7.92623			212	305	48	49	CCR2+ KRM	7.33818	10.5573	1.66147	1.69609
	517	97	CCR2+ KRM	5	8.85274	1.90308			241	209	187	229	Tmcc1 IM	8.34199	7.23434	6.47283	7.92662
	450	416	Tmcc1 IM	6	7.70548	8.16166
														100	102.146	98.0962	78.3316
					100	100
	p_val	avg_log2FC	pct.1	pct.2	p_val_adj	cluster	gene				p_val	avg_log2FC	pct.1	pct.2	p_val_adj	cluster	gene				p_val	avg_log2FC	pct.1	pct.2	p_val_adj	cluster	gene				p_val	avg_log2FC	pct.1	pct.2	p_val_adj	cluster	gene				p_val	avg_log2FC	pct.1	pct.2	p_val_adj	cluster	gene
	All	All	All	All	All		All				All	All	All	All	All		All				All	All	All	All	All		All				All	All	All	All	All		All				All	All	All	All	All		All
Pglyrp1	0	3.29485	0.681	0.064	0	0	Pglyrp1			Il1b	0	1.98581	0.865	0.444	0	1	Il1b			C1qa	0	1.82365	0.997	0.423	0	2	C1qa			Pf41	0	2.58646	0.877	0.194	0	3	Pf4			Ly6a	1.60917e-279	1.60605	0.349	0.043	2.3547e-275	4	Ly6a
Ear2	0	3.26195	0.746	0.088	0	0	Ear2			Junb	0	1.97259	0.992	0.513	0	1	Junb			Cd81	0	1.79711	0.976	0.377	0	2	Cd81			Selenop1	0	1.83165	0.991	0.759	0	3	Selenop			Ccr21	7.89327e-268	1.37734	0.851	0.301	1.15502e-263	4	Ccr2
Eno3	0	2.42227	0.477	0.034	0	0	Eno3			Vim	0	1.96802	0.934	0.338	0	1	Vim			C1qc	0	1.7765	0.995	0.399	0	2	C1qc			Apoe1	0	1.8125	1	0.942	0	3	Apoe			Klrk1	2.17735e-188	0.791211	0.25	0.032	3.18611e-184	4	Klrk1
Gngt2	0	2.30964	0.947	0.564	0	0	Gngt2			Crip1	0	1.87116	0.991	0.682	0	1	Crip1			C1qb	0	1.72328	0.994	0.433	0	2	C1qb			Fcrls	0	1.68261	0.418	0.036	0	3	Fcrls			Ass1	1.71712e-175	1.25845	0.377	0.082	2.51267e-171	4	Ass1
Ace	0	2.02954	0.485	0.059	0	0	Ace			Dusp1	0	1.85614	0.987	0.458	0	1	Dusp1			Cd72	0	1.71625	0.774	0.247	0	2	Cd72			Mrc11	0	1.60579	0.593	0.127	0	3	Mrc1			Ms4a4c1	5.11715e-138	1.02039	0.799	0.369	7.48793e-134	4	Ms4a4c
Itgal	0	1.96362	0.54	0.138	0	0	Itgal			Fos	0	1.75632	0.972	0.431	0	1	Fos			Slamf9	0	1.54736	0.716	0.264	0	2	Slamf9			Stab11	0	1.55614	0.622	0.135	0	3	Stab1			AW112010	5.10054e-129	1.40456	0.642	0.284	7.46362e-125	4	AW112010
Treml4	0	1.94091	0.494	0.087	0	0	Treml4			S100a6	0	1.68916	0.985	0.388	0	1	S100a6			H2-Eb1	0	1.51939	1	0.676	0	2	H2-Eb1			Cd631	0	1.53337	0.815	0.272	0	3	Cd63			Clec12a	1.57419e-125	0.834492	0.823	0.415	2.30351e-121	4	Clec12a
Cd300e	0	1.9215	0.314	0.009	0	0	Cd300e			Osm	0	1.66381	0.4	0.051	0	1	Osm			Mgl2	0	1.51301	0.605	0.189	0	2	Mgl2			Gas6	0	1.4828	0.431	0.053	0	3	Gas6			Glrx	1.53846e-119	0.785175	0.478	0.159	2.25123e-115	4	Glrx
Fabp4	0	1.8363	0.292	0.013	0	0	Fabp4			S100a10	0	1.64813	0.762	0.211	0	1	S100a10			Mmp13	0	1.49295	0.395	0.095	0	2	Mmp13			C1qc1	0	1.45931	1	0.503	0	3	C1qc			Gm34084	4.28721e-118	0.886999	0.578	0.223	6.27348e-114	4	Gm34084
Adgre4	0	1.71867	0.429	0.082	0	0	Adgre4			Ly6c2	0	1.60973	0.755	0.181	0	1	Ly6c2			Ms4a7	0	1.48753	0.799	0.303	0	2	Ms4a7			C1qa1	0	1.41629	1	0.523	0	3	C1qa			Fam26f	1.92355e-113	0.927985	0.447	0.147	2.81473e-109	4	Fam26f
Ly6i	0	1.67101	0.407	0.096	0	0	Ly6i			Plaur1	0	1.60481	0.786	0.191	0	1	Plaur			Cd74	0	1.46737	1	0.926	0	2	Cd74			C1qb1	0	1.35646	1	0.531	0	3	C1qb			Slamf81	8.21716e-109	0.859897	0.591	0.248	1.20242e-104	4	Slamf8
Trem3	0	1.60436	0.352	0.058	0	0	Trem3			Anxa21	0	1.60059	0.914	0.321	0	1	Anxa2			H2-Ab1	0	1.46514	1	0.779	0	2	H2-Ab1			Igf1	0	1.34162	0.366	0.041	0	3	Igf1			Gbp2	1.48166e-107	1.59843	0.342	0.103	2.16812e-103	4	Gbp2
Samsn1	0	1.59568	0.549	0.206	0	0	Samsn1			Nr4a11	0	1.59839	0.938	0.28	0	1	Nr4a1			Cxcl16	0	1.46438	0.806	0.316	0	2	Cxcl16			Itm2b1	0	0.8776	0.997	0.984	0	3	Itm2b			Lgals11	8.82452e-105	0.911413	0.765	0.39	1.29129e-100	4	Lgals1
Cebpb	0	1.5333	0.988	0.648	0	0	Cebpb			Cdkn1a	0	1.58297	0.763	0.191	0	1	Cdkn1a			Scimp	0	1.44266	0.59	0.19	0	2	Scimp			Cd811	5.1282e-300	1.18258	0.986	0.481	7.5041e-296	3	Cd81			Rpl411	3.34484e-104	0.423704	0.999	0.983	4.8945e-100	4	Rpl41
Napsa	0	1.49612	0.777	0.377	0	0	Napsa			Hp	0	1.5604	0.713	0.198	0	1	Hp			Lilra5	0	1.4182	0.736	0.262	0	2	Lilra5			Vcam1	5.51407e-292	1.43003	0.427	0.08	8.06874e-288	3	Vcam1			Tmsb4x1	1.35326e-101	0.353353	1	0.998	1.98023e-97	4	Tmsb4x
Prr13	0	1.40605	0.789	0.574	0	0	Prr13			Plac81	0	1.55414	0.995	0.426	0	1	Plac8			H2-Aa	0	1.38054	1	0.727	0	2	H2-Aa			Trf1	4.33908e-288	1.28937	0.916	0.583	6.34937e-284	3	Trf			Rplp01	4.10996e-100	0.462819	0.998	0.967	6.0141e-96	4	Rplp0
Msrb1	0	1.40575	0.844	0.43	0	0	Msrb1			Atf3	0	1.51859	0.785	0.227	0	1	Atf3			Cd63	0	1.32201	0.659	0.217	0	2	Cd63			Igfbp4	1.20948e-275	1.248	0.411	0.081	1.76983e-271	3	Igfbp4			H2-DMa2	1.46443e-96	0.627065	0.977	0.746	2.1429e-92	4	H2-DMa
Klf2	0	1.38687	0.843	0.456	0	0	Klf2			S100a41	0	1.51449	0.915	0.281	0	1	S100a4			Cadm1	0	1.27986	0.524	0.159	0	2	Cadm1			Ctsb1	3.95476e-275	0.963576	0.994	0.953	5.787e-271	3	Ctsb			Slamf7	8.78209e-96	0.569827	0.4	0.128	1.28508e-91	4	Slamf7
Smpdl3a	0	1.37051	0.731	0.366	0	0	Smpdl3a			Anxa1	0	1.48889	0.725	0.22	0	1	Anxa1			Gatm	0	1.24058	0.549	0.19	0	2	Gatm			Ms4a71	6.79853e-270	1.19963	0.863	0.381	9.94829e-266	3	Ms4a7			Cd52	1.50935e-90	0.529396	0.998	0.963	2.20864e-86	4	Cd52
Ifitm6	0	1.26031	0.742	0.319	0	0	Ifitm6			Cebpb1	0	1.45317	0.999	0.677	0	1	Cebpb			Hexb	0	1.22327	0.863	0.593	0	2	Hexb			Dab21	2.81105e-262	1.25162	0.588	0.178	4.11341e-258	3	Dab2			Gbp3	6.13741e-88	0.687037	0.396	0.138	8.98087e-84	4	Gbp3
Btg1	0	1.24599	0.899	0.655	0	0	Btg1			Nfil3	0	1.43474	0.613	0.101	0	1	Nfil3			H2-DMb1	0	1.02936	0.916	0.578	0	2	H2-DMb1			Mgl21	2.36227e-260	1.31491	0.704	0.248	3.45671e-256	3	Mgl2			Rps2	9.80785e-88	0.512965	0.988	0.911	1.43518e-83	4	Rps2
Gpx1	0	1.19804	0.981	0.877	0	0	Gpx1			Lgals3	0	1.43381	0.988	0.612	0	1	Lgals3			Selenop	0	1.00246	0.947	0.726	0	2	Selenop			Maf1	3.06003e-218	1.16955	0.574	0.198	4.47775e-214	3	Maf			Rpl3	3.72577e-84	0.48662	0.996	0.953	5.45192e-80	4	Rpl3
Lsp1	0	1.19416	0.903	0.549	0	0	Lsp1			Tmsb101	0	1.41694	0.997	0.742	0	1	Tmsb10			Tmem176b	0	0.960355	0.933	0.597	0	2	Tmem176b			H2-Aa1	3.89015e-218	0.969795	1	0.775	5.69245e-214	3	H2-Aa			Cfp1	2.08415e-81	0.696159	0.416	0.156	3.04973e-77	4	Cfp
Calm1	0	1.14658	0.964	0.891	0	0	Calm1			Mgst11	0	1.40458	0.743	0.222	0	1	Mgst1			Apoe	0	0.953999	0.994	0.932	0	2	Apoe			Lgmn1	2.25109e-213	1.0168	0.924	0.679	3.29401e-209	3	Lgmn			Capg1	8.64563e-80	0.790382	0.546	0.242	1.26512e-75	4	Capg
Srgn	0	1.09407	0.912	0.743	0	0	Srgn			Capg	0	1.39833	0.723	0.19	0	1	Capg			Malat1	0	0.900726	0.999	0.999	0	2	Malat1			Rnase41	1.12073e-210	1.18586	0.476	0.143	1.63997e-206	3	Rnase4			Rpl151	3.43318e-79	0.46076	0.994	0.902	5.02377e-75	4	Rpl15
Ifitm2	0	1.08306	0.947	0.773	0	0	Ifitm2			Btg2	0	1.36359	0.951	0.516	0	1	Btg2			Itm2b	0	0.587259	0.991	0.983	0	2	Itm2b			Tmem176a1	2.81567e-199	0.990768	0.908	0.547	4.12017e-195	3	Tmem176a			Rpl14	1.12382e-78	0.423794	0.996	0.943	1.64449e-74	4	Rpl14
Ifitm3	0	0.923988	0.997	0.891	0	0	Ifitm3			Fn1	0	1.28227	0.444	0.085	0	1	Fn1			Lgmn	1.27689e-304	0.921864	0.889	0.641	1.86847e-300	2	Lgmn			C5ar11	4.01506e-199	1.17112	0.671	0.284	5.87524e-195	3	C5ar1			Ms4a6c1	4.11925e-78	0.577698	0.972	0.738	6.02769e-74	4	Ms4a6c
Eif1	0	0.779332	0.983	0.94	0	0	Eif1			Gm9733	0	1.26717	0.596	0.143	0	1	Gm9733			Tmem176a	1.50686e-293	1.00008	0.825	0.503	2.20499e-289	2	Tmem176a			Tmem176b1	3.71259e-194	0.907931	0.958	0.652	5.43263e-190	3	Tmem176b			S100a61	4.30237e-74	0.386499	0.902	0.436	6.29566e-70	4	S100a6
Pfn1	0	0.753637	0.979	0.956	0	0	Pfn1			Actg11	0	1.26526	1	0.886	0	1	Actg1			St3gal6	1.50757e-284	1.16513	0.474	0.159	2.20602e-280	2	St3gal6			H2-Ab11	9.12827e-188	0.902742	1	0.818	1.33574e-183	3	H2-Ab1			Aif12	4.93546e-71	0.665537	0.907	0.631	7.22205e-67	4	Aif1
Rps27	0	0.71384	1	0.988	0	0	Rps27			S100a111	0	1.23397	0.852	0.36	0	1	S100a11			H2-DMa	7.30259e-277	0.796679	0.937	0.701	1.06859e-272	2	H2-DMa			Timp21	1.02248e-177	1.08796	0.628	0.284	1.4962e-173	3	Timp2			Rps91	2.8712e-68	0.36515	0.999	0.98	4.20143e-64	4	Rps9
Rps19	0	0.681616	1	0.982	0	0	Rps19			Thbs1	0	1.22338	0.292	0.023	0	1	Thbs1			Fth1	3.19038e-271	0.552653	0.983	0.993	4.66849e-267	2	Fth1			H2-Eb11	2.25189e-169	0.899362	0.999	0.733	3.29518e-165	3	H2-Eb1			Ms4a6d	4.38444e-68	0.822393	0.573	0.283	6.41574e-64	4	Ms4a6d
Fcer1g	0	0.61184	0.999	0.993	0	0	Fcer1g			Gsr1	0	1.16615	0.852	0.306	0	1	Gsr			Tgfbr1	3.89354e-262	1.19649	0.589	0.271	5.69742e-258	2	Tgfbr1			H2-DMb11	4.55666e-165	0.820775	0.945	0.633	6.66776e-161	3	H2-DMb1			Isg15	1.59414e-67	1.0838	0.483	0.225	2.33271e-63	4	Isg15
Tmsb4x	0	0.430632	1	0.998	0	0	Tmsb4x			Ahnak	0	1.15657	0.64	0.179	0	1	Ahnak			P2ry6	2.43343e-244	1.03699	0.668	0.378	3.56084e-240	2	P2ry6			Tmem37	5.5509e-163	0.934033	0.307	0.072	8.12263e-159	3	Tmem37			Plbd11	8.0429e-67	0.565182	0.91	0.639	1.17692e-62	4	Plbd1
Ly6e	1.90761e-304	0.833987	0.974	0.865	2.79141e-300	0	Ly6e			Zfp361	0	1.1534	0.872	0.363	0	1	Zfp36			Trf	6.22348e-234	0.824889	0.821	0.549	9.10682e-230	2	Trf			Cst31	2.7908e-160	0.612737	0.998	0.996	4.08378e-156	3	Cst3			Ifi27l2a1	8.18842e-67	0.702848	0.944	0.77	1.19821e-62	4	Ifi27l2a
Coro1a	1.65872e-300	0.857557	0.94	0.829	2.4272e-296	0	Coro1a			Csrnp1	0	1.14548	0.441	0.063	0	1	Csrnp1			C5ar1	1.85998e-228	1.08002	0.553	0.247	2.72171e-224	2	C5ar1			H2-DMa1	2.33551e-156	0.736037	0.96	0.739	3.41756e-152	3	H2-DMa			Tubb5	1.83781e-64	0.613835	0.62	0.324	2.68926e-60	4	Tubb5
Gsr	2.42723e-300	1.21569	0.673	0.304	3.55176e-296	0	Gsr			Ifitm61	0	1.14186	0.873	0.335	0	1	Ifitm6			Aif1	1.90305e-223	0.776735	0.842	0.583	2.78473e-219	2	Aif1			C3ar11	3.01786e-154	0.933094	0.517	0.196	4.41604e-150	3	C3ar1			Rpl241	3.4552e-64	0.395394	0.997	0.925	5.056e-60	4	Rpl24
Cd9	2.15971e-299	1.91779	0.51	0.196	3.16031e-295	0	Cd9			Pim11	0	1.13292	0.795	0.271	0	1	Pim1			Pf4	3.30955e-223	0.676785	0.517	0.188	4.84287e-219	2	Pf4			Cd741	3.04297e-154	0.8136	1	0.939	4.45278e-150	3	Cd74			Rpl17	2.40164e-62	0.365582	0.998	0.964	3.51432e-58	4	Rpl17
B2m	1.40869e-293	0.463374	0.998	0.996	2.06133e-289	0	B2m			Sub1	0	1.1233	0.975	0.659	0	1	Sub1			Ckb	8.93666e-214	1.03066	0.619	0.346	1.3077e-209	2	Ckb			Cxcl161	1.82966e-153	0.810142	0.795	0.404	2.67734e-149	3	Cxcl16			Rps181	3.83147e-62	0.359043	0.997	0.977	5.60659e-58	4	Rps18
Agpat4	2.15831e-290	1.59871	0.427	0.134	3.15825e-286	0	Agpat4			Btg11	0	1.09656	0.981	0.663	0	1	Btg1			Pea15a	1.08151e-210	1.03262	0.477	0.209	1.58257e-206	2	Pea15a			Trem2	1.11869e-141	1.06024	0.422	0.154	1.63697e-137	3	Trem2			Rps61	2.6973e-61	0.338409	0.995	0.968	3.94695e-57	4	Rps6
Nupr1	1.63335e-288	1.49386	0.5	0.189	2.39008e-284	0	Nupr1			Pdlim1	0	1.03436	0.419	0.068	0	1	Pdlim1			C3ar1	8.12214e-194	1.01211	0.422	0.164	1.18851e-189	2	C3ar1			Fcgr31	1.73449e-136	0.716008	0.941	0.8	2.53808e-132	3	Fcgr3			Mif	2.29996e-60	0.519437	0.485	0.218	3.36552e-56	4	Mif
Lst1	5.64776e-288	0.922932	0.933	0.869	8.26437e-284	0	Lst1			Lyz2	0	1.01801	0.999	0.985	0	1	Lyz2			Dab2	1.76445e-192	0.953225	0.416	0.157	2.58192e-188	2	Dab2			Lilra51	7.5147e-136	0.792791	0.719	0.347	1.09963e-131	3	Lilra5			Gsn1	4.79712e-59	0.479579	0.595	0.298	7.01962e-55	4	Gsn
H3f3a	2.32289e-284	0.844378	0.938	0.829	3.39908e-280	0	H3f3a			Ifitm31	0	0.978368	1	0.9	0	1	Ifitm3			Ctsc	4.57942e-187	0.660036	0.918	0.763	6.70106e-183	2	Ctsc			Fth11	6.00308e-131	0.534715	0.998	0.989	8.78431e-127	3	Fth1			Cstb1	5.63606e-59	0.783096	0.704	0.411	8.24725e-55	4	Cstb
Nr4a1	4.0148e-284	1.38461	0.659	0.295	5.87486e-280	0	Nr4a1			H3f3a1	0	0.881695	0.996	0.829	0	1	H3f3a			Adgre1	7.16775e-181	0.905514	0.661	0.421	1.04886e-176	2	Adgre1			Hpgds1	4.86025e-128	0.844149	0.374	0.122	7.11201e-124	3	Hpgds			Psme1	5.87205e-59	0.552776	0.854	0.578	8.59258e-55	4	Psme1
Bcl2a1d	5.49167e-276	1.6275	0.479	0.182	8.03596e-272	0	Bcl2a1d			Emb	5.17632e-307	1.13507	0.74	0.265	7.5745e-303	1	Emb			Basp1	7.60649e-181	0.952347	0.366	0.132	1.11306e-176	2	Basp1			Aif11	1.79782e-127	0.744396	0.893	0.621	2.63075e-123	3	Aif1			Psma41	2.65616e-57	0.507661	0.685	0.371	3.88677e-53	4	Psma4
Sat1	8.33109e-267	1.07829	0.914	0.839	1.21909e-262	0	Sat1			Alox5ap1	7.46854e-305	0.937623	0.986	0.775	1.09287e-300	1	Alox5ap			Rgs10	4.61809e-177	0.795749	0.728	0.53	6.75766e-173	2	Rgs10			Adgre11	1.92778e-125	0.844213	0.746	0.451	2.82092e-121	3	Adgre1			Rpl6	3.57483e-57	0.337896	0.996	0.958	5.23104e-53	4	Rpl6
Fau	3.57753e-260	0.490224	0.996	0.985	5.235e-256	0	Fau			Ccl61	6.26531e-294	1.14847	0.965	0.721	9.16802e-290	1	Ccl6			Arrb2	7.32657e-177	0.978563	0.554	0.314	1.0721e-172	2	Arrb2			Ccl12	2.69716e-123	1.46571	0.321	0.098	3.94675e-119	3	Ccl12			Psme2	4.96245e-57	0.812002	0.793	0.519	7.26155e-53	4	Psme2
Spn	7.58999e-256	1.51743	0.375	0.11	1.11064e-251	0	Spn			Msrb11	1.54937e-291	0.992226	0.946	0.45	2.26719e-287	1	Msrb1			Timp2	1.23878e-168	0.881959	0.507	0.258	1.81271e-164	2	Timp2			St3gal61	4.26415e-122	0.810889	0.507	0.209	6.23973e-118	3	St3gal6			Rpl35	7.80507e-57	0.351523	0.996	0.951	1.14212e-52	4	Rpl35
Rap1b	1.71193e-255	1.07647	0.81	0.677	2.50507e-251	0	Rap1b			Socs3	2.47636e-291	1.43106	0.502	0.127	3.62366e-287	1	Socs3			Cst3	3.14384e-167	0.424245	0.994	0.997	4.60038e-163	2	Cst3			Smagp1	8.48565e-119	0.79133	0.439	0.169	1.24171e-114	3	Smagp			Rgs1	7.51511e-56	0.682593	0.295	0.112	1.09969e-51	4	Rgs1
Hes1	2.74336e-225	1.57643	0.4	0.135	4.01436e-221	0	Hes1			Slc25a51	9.56045e-290	0.958591	0.977	0.657	1.39898e-285	1	Slc25a5			Unc93b1	1.25186e-163	0.654377	0.885	0.766	1.83185e-159	2	Unc93b1			Malat11	4.53707e-118	0.431479	0.999	0.999	6.63909e-114	3	Malat1			Rpl7a1	2.16635e-55	0.438892	0.971	0.785	3.17002e-51	4	Rpl7a
Itgb2	5.0822e-224	1.25167	0.66	0.447	7.43678e-220	0	Itgb2			H3f3b	2.92091e-288	0.88608	0.999	0.93	4.27416e-284	1	H3f3b			Mt1	3.49356e-160	0.911724	0.465	0.219	5.11213e-156	2	Mt1			P2ry61	5.28475e-118	0.79025	0.714	0.422	7.73318e-114	3	P2ry6			Tuba1b	4.254e-54	0.517022	0.692	0.399	6.22488e-50	4	Tuba1b
Gpcpd1	1.50311e-220	1.47545	0.475	0.209	2.19951e-216	0	Gpcpd1			Ms4a4c	3.8157e-287	0.881115	0.836	0.331	5.58351e-283	1	Ms4a4c			Hpgds	1.54109e-159	0.865512	0.299	0.097	2.25507e-155	2	Hpgds			Ang	2.38295e-113	0.75748	0.255	0.068	3.48697e-109	3	Ang			Tgfbi1	4.94764e-54	0.608216	0.773	0.483	7.23988e-50	4	Tgfbi
Dusp5	3.75735e-218	1.37789	0.263	0.055	5.49813e-214	0	Dusp5			Ccl9	4.66724e-281	1.15423	0.883	0.453	6.82957e-277	1	Ccl9			Creb5	2.05731e-158	0.982454	0.26	0.077	3.01047e-154	2	Creb5			Fcgrt1	1.56398e-112	0.857132	0.626	0.341	2.28857e-108	3	Fcgrt			Rps81	1.08094e-53	0.334379	0.999	0.957	1.58174e-49	4	Rps8
Rbpms	3.86806e-217	1.39561	0.325	0.094	5.66013e-213	0	Rbpms			Ifitm21	1.70321e-271	0.871713	0.994	0.781	2.4923e-267	1	Ifitm2			Adap2os	7.97725e-158	0.959277	0.387	0.165	1.16731e-153	2	Adap2os			Adap2os1	1.63922e-106	0.825456	0.452	0.195	2.39867e-102	3	Adap2os			Rps261	3.15808e-53	0.396489	0.972	0.852	4.62122e-49	4	Rps26
H2-D1	3.25679e-216	0.464907	0.999	0.997	4.76567e-212	0	H2-D1			Ier21	1.56749e-270	0.856954	0.884	0.404	2.2937e-266	1	Ier2			Ctsh	1.50117e-156	0.589983	0.917	0.807	2.19665e-152	2	Ctsh			Cd93	7.82007e-106	0.897422	0.298	0.098	1.14431e-101	3	Cd93			Irf71	7.11018e-53	0.714983	0.61	0.337	1.04043e-48	4	Irf7
Rap1a	8.81353e-215	0.979566	0.764	0.609	1.28968e-210	0	Rap1a			Klf41	1.75432e-268	1.06765	0.613	0.187	2.5671e-264	1	Klf4			Fcgr3	3.40603e-150	0.580889	0.896	0.788	4.98404e-146	2	Fcgr3			Gatm1	3.13944e-104	0.789523	0.534	0.255	4.59394e-100	3	Gatm			Rpl13	1.37015e-52	0.289822	1	0.987	2.00494e-48	4	Rpl13
Clec4a3	7.66047e-207	1.02534	0.766	0.61	1.12096e-202	0	Clec4a3			Nr4a2	6.79433e-267	0.836441	0.252	0.027	9.94214e-263	1	Nr4a2			Ly86	1.95639e-136	0.577824	0.876	0.751	2.86278e-132	2	Ly86			Gpr34	1.80365e-103	0.739395	0.255	0.073	2.63928e-99	3	Gpr34			Ifi47	1.82024e-52	0.746623	0.455	0.222	2.66356e-48	4	Ifi47
Rps14	3.16931e-200	0.42778	0.998	0.984	4.63766e-196	0	Rps14			Rplp0	1.86857e-265	0.596421	0.999	0.964	2.73428e-261	1	Rplp0			Fcgr41	2.34078e-136	0.69933	0.663	0.425	3.42526e-132	2	Fcgr4			Blvrb1	3.63555e-102	0.885284	0.568	0.316	5.3199e-98	3	Blvrb			Rps71	2.11718e-51	0.332904	0.993	0.949	3.09807e-47	4	Rps7
Plac8	9.8441e-200	0.617794	0.857	0.409	1.44049e-195	0	Plac8			H2afz	6.06254e-263	1.03722	0.97	0.727	8.87132e-259	1	H2afz			Cd141	4.46955e-136	0.524566	0.732	0.473	6.5403e-132	2	Cd14			Ctsc1	4.77159e-101	0.616376	0.942	0.787	6.98227e-97	3	Ctsc			Rps191	2.50255e-51	0.265203	1	0.985	3.66198e-47	4	Rps19
Sirpb1c	6.86726e-193	1.06777	0.572	0.299	1.00489e-188	0	Sirpb1c			Jund	9.9249e-261	0.994325	0.97	0.704	1.45231e-256	1	Jund			Maf	9.19068e-131	0.825579	0.396	0.187	1.34487e-126	2	Maf			Dhrs31	8.59529e-101	0.780336	0.357	0.136	1.25775e-96	3	Dhrs3			Tap1	3.46855e-51	0.498936	0.476	0.231	5.07553e-47	4	Tap1
Adgre5	2.97126e-187	1.21154	0.552	0.314	4.34785e-183	0	Adgre5			Cdkn2d	4.69348e-260	0.95924	0.425	0.095	6.86797e-256	1	Cdkn2d			Ctss	4.8649e-130	0.354538	0.991	0.992	7.11881e-126	2	Ctss			Hexb1	4.4792e-100	0.632387	0.851	0.642	6.55441e-96	3	Hexb			Rpl42	2.02158e-50	0.350639	0.982	0.913	2.95818e-46	4	Rpl4
Flna	2.05313e-186	1.2485	0.501	0.271	3.00434e-182	0	Flna			Tagln2	1.24544e-258	1.23992	0.791	0.39	1.82245e-254	1	Tagln2			Siglece	1.00922e-126	0.857314	0.322	0.136	1.47679e-122	2	Siglece			Il10rb1	2.35545e-97	0.765034	0.637	0.378	3.44673e-93	3	Il10rb			Ptma1	1.04344e-49	0.337181	0.992	0.915	1.52686e-45	4	Ptma
Myo1g	1.09527e-184	1.29617	0.385	0.159	1.60271e-180	0	Myo1g			Zfand51	1.25443e-256	1.1643	0.672	0.252	1.83561e-252	1	Zfand5			Rab3il1	7.39693e-123	0.74747	0.283	0.107	1.08239e-118	2	Rab3il1			Rgs101	2.41797e-97	0.700349	0.782	0.557	3.53822e-93	3	Rgs10			Btf31	1.10583e-49	0.404957	0.957	0.745	1.61816e-45	4	Btf3
Rhoa	4.53071e-183	0.898428	0.777	0.664	6.62979e-179	0	Rhoa			Fosl2	4.71438e-254	0.823837	0.376	0.074	6.89855e-250	1	Fosl2			Cyth4	1.6517e-122	0.759258	0.645	0.479	2.41694e-118	2	Cyth4			Rab3il11	9.4727e-96	0.709578	0.345	0.129	1.38614e-91	3	Rab3il1			Ifi2111	2.5314e-49	0.709628	0.475	0.245	3.7042e-45	4	Ifi211
Stk24	7.85666e-183	1.2634	0.488	0.261	1.14967e-178	0	Stk24			Tppp31	2.43517e-252	1.247	0.536	0.154	3.56338e-248	1	Tppp3			Ctsb	3.72115e-119	0.416178	0.964	0.956	5.44515e-115	2	Ctsb			Cfh	1.42705e-92	0.726742	0.29	0.099	2.0882e-88	3	Cfh			Rpl32	7.13247e-49	0.31391	0.997	0.979	1.04369e-44	4	Rpl32
Cytip	1.25533e-182	1.16539	0.542	0.303	1.83693e-178	0	Cytip			Chil3	8.03882e-252	1.73954	0.397	0.089	1.17632e-247	1	Chil3			Stab1	1.45907e-117	0.74098	0.336	0.141	2.13506e-113	2	Stab1			Fxyd2	5.88385e-91	1.22127	0.274	0.094	8.60984e-87	3	Fxyd2			Rpl11	1.41946e-48	0.308904	0.995	0.954	2.0771e-44	4	Rpl11
Smc6	2.35254e-180	1.40026	0.39	0.166	3.44248e-176	0	Smc6			Taldo11	3.26492e-249	0.893508	0.951	0.616	4.77755e-245	1	Taldo1			Txnip	1.96215e-112	0.739966	0.513	0.31	2.87122e-108	2	Txnip			Itgb51	2.36636e-90	0.761563	0.525	0.274	3.46269e-86	3	Itgb5			H2-DMb12	3.51994e-48	0.382818	0.93	0.647	5.15073e-44	4	H2-DMb1
Tyrobp	3.65504e-178	0.407985	0.997	0.986	5.34842e-174	0	Tyrobp			F13a1	8.03578e-249	0.951949	0.424	0.099	1.17588e-244	1	F13a1			Itgb5	7.64839e-112	0.760503	0.447	0.25	1.11919e-107	2	Itgb5			Bst21	7.87083e-89	0.699619	0.754	0.54	1.15174e-84	3	Bst2			Sdf2l11	4.65149e-48	0.50355	0.572	0.305	6.80653e-44	4	Sdf2l1
Msn	2.24051e-175	1.03643	0.678	0.529	3.27855e-171	0	Msn			Clec4e	1.38069e-244	0.918187	0.42	0.094	2.02037e-240	1	Clec4e			Fcgrt	1.10077e-109	0.715571	0.519	0.321	1.61076e-105	2	Fcgrt			Serpinf1	8.38283e-88	0.726847	0.266	0.088	1.22666e-83	3	Serpinf1			Hnrnpa1	1.18073e-47	0.43293	0.527	0.27	1.72777e-43	4	Hnrnpa1
Rasgrp2	1.47469e-164	1.20539	0.342	0.13	2.15791e-160	0	Rasgrp2			Cytip1	9.46985e-244	0.867147	0.749	0.289	1.38572e-239	1	Cytip			Adap2	7.26888e-109	0.796366	0.292	0.124	1.06366e-104	2	Adap2			Mt11	2.2862e-84	0.628668	0.512	0.256	3.3454e-80	3	Mt1			Vasp1	3.20844e-47	0.515454	0.623	0.342	4.69491e-43	4	Vasp
Cdk2ap2	1.49388e-162	0.949328	0.728	0.559	2.18599e-158	0	Cdk2ap2			Id3	1.599e-242	1.26262	0.309	0.052	2.33982e-238	1	Id3			Tmcc3	1.37567e-105	0.839303	0.326	0.154	2.01302e-101	2	Tmcc3			Grn	2.46297e-84	0.696144	0.793	0.626	3.60407e-80	3	Grn			Clec4b12	7.70374e-47	0.521581	0.545	0.289	1.12729e-42	4	Clec4b1
Clec4a1	1.50751e-162	0.947876	0.685	0.537	2.20594e-158	0	Clec4a1			Lsp11	5.91877e-242	0.869312	0.972	0.57	8.66094e-238	1	Lsp1			Lacc1	6.19654e-105	0.805114	0.336	0.163	9.06739e-101	2	Lacc1			Cadm11	1.23225e-83	0.636416	0.485	0.229	1.80315e-79	3	Cadm1			Jun	1.17124e-46	0.588157	0.699	0.446	1.71388e-42	4	Jun
Fgr	7.14908e-161	1.21247	0.415	0.201	1.04613e-156	0	Fgr			Smpdl3a1	1.92402e-234	0.844966	0.855	0.378	2.81542e-230	1	Smpdl3a			Snx5	3.75996e-104	0.656013	0.604	0.437	5.50195e-100	2	Snx5			Hexa1	1.10123e-81	0.659435	0.8	0.635	1.61143e-77	3	Hexa			Rpl19	5.74274e-46	0.292993	0.997	0.949	8.40335e-42	4	Rpl19
Capzb	2.49617e-160	0.754431	0.821	0.76	3.65265e-156	0	Capzb			Ccr2	3.46999e-232	0.948412	0.725	0.283	5.07764e-228	1	Ccr2			Axl	7.22914e-104	0.777192	0.357	0.18	1.05784e-99	2	Axl			Unc93b11	1.1425e-81	0.522712	0.915	0.783	1.67182e-77	3	Unc93b1			Anxa3	8.88734e-46	0.422863	0.316	0.133	1.30048e-41	4	Anxa3
Abi3	1.72197e-156	1.17213	0.527	0.333	2.51976e-152	0	Abi3			Emilin2	1.9244e-228	0.779712	0.444	0.112	2.81597e-224	1	Emilin2			Camk1	1.19896e-97	0.731807	0.423	0.248	1.75444e-93	2	Camk1			Hpgd1	9.62495e-81	0.666538	0.736	0.474	1.40842e-76	3	Hpgd			Eef1g1	1.3796e-44	0.413039	0.869	0.619	2.01877e-40	4	Eef1g
Ceacam1	6.90473e-156	1.09234	0.262	0.079	1.01037e-151	0	Ceacam1			Mcemp11	9.62401e-225	0.884325	0.525	0.158	1.40828e-220	1	Mcemp1			Itm2c	3.37905e-96	0.678418	0.585	0.433	4.94456e-92	2	Itm2c			Camk11	2.90912e-79	0.710978	0.491	0.269	4.25692e-75	3	Camk1			Psmb8	2.70641e-44	0.468431	0.935	0.752	3.96029e-40	4	Psmb8
Nadk	1.45037e-154	1.09448	0.533	0.33	2.12233e-150	0	Nadk			Prdx51	4.02588e-218	0.815719	0.946	0.63	5.89107e-214	1	Prdx5			Wnk1	4.44525e-94	0.768438	0.428	0.256	6.50474e-90	2	Wnk1			Cd721	1.19312e-78	0.443477	0.672	0.354	1.74589e-74	3	Cd72			Fbl	6.00266e-44	0.368196	0.523	0.265	8.78369e-40	4	Fbl
Stk10	3.30192e-154	1.15491	0.306	0.111	4.8317e-150	0	Stk10			Napsa1	6.7798e-218	0.741607	0.889	0.394	9.92088e-214	1	Napsa			Ccnd2	3.907e-92	0.689858	0.287	0.126	5.71712e-88	2	Ccnd2			Marcks1	8.71901e-78	0.674368	0.667	0.45	1.27585e-73	3	Marcks			Ccrl21	6.11444e-44	0.553067	0.301	0.128	8.94725e-40	4	Ccrl2
Tmcc1	6.61298e-154	1.2364	0.46	0.245	9.67677e-150	0	Tmcc1			Arpc1b1	7.31815e-215	0.591517	0.998	0.904	1.07087e-210	1	Arpc1b			Il10rb	5.84905e-92	0.638205	0.533	0.363	8.55891e-88	2	Il10rb			Pea15a1	1.86852e-75	0.65872	0.489	0.255	2.7342e-71	3	Pea15a			Fcgr2b2	2.01502e-43	0.508659	0.759	0.498	2.94857e-39	4	Fcgr2b
Arpc2	2.42746e-151	0.57596	0.931	0.886	3.5521e-147	0	Arpc2			Glipr2	4.34586e-212	0.812638	0.336	0.072	6.3593e-208	1	Glipr2			Atpif1	3.1102e-84	0.594714	0.619	0.483	4.55115e-80	2	Atpif1			Txnip1	5.65213e-74	0.678895	0.571	0.338	8.27076e-70	3	Txnip			Npm1	2.05135e-43	0.447057	0.874	0.621	3.00174e-39	4	Npm1
Arhgdib	2.61705e-150	0.698978	0.856	0.764	3.82953e-146	0	Arhgdib			Itgb7	1.61709e-211	0.824583	0.474	0.138	2.36628e-207	1	Itgb7			Rsrp1	1.76568e-81	0.478684	0.845	0.757	2.58372e-77	2	Rsrp1			Fcgr11	6.98768e-73	0.647526	0.626	0.397	1.02251e-68	3	Fcgr1			Clec4a22	2.50856e-43	0.450862	0.735	0.455	3.67078e-39	4	Clec4a2
Taldo1	3.20514e-150	0.73841	0.796	0.628	4.69008e-146	0	Taldo1			Sem11	3.98657e-209	0.737047	0.978	0.72	5.83355e-205	1	Sem1			Mef2c	4.43841e-80	0.682249	0.54	0.382	6.49473e-76	2	Mef2c			Csf1r1	1.71709e-71	0.543207	0.869	0.73	2.51262e-67	3	Csf1r			Rpl182	8.00844e-43	0.30901	0.994	0.914	1.17188e-38	4	Rpl18
Stap1	3.83562e-147	1.22568	0.442	0.237	5.61267e-143	0	Stap1			Stxbp6	3.54957e-207	0.715781	0.269	0.046	5.19409e-203	1	Stxbp6			Lcp1	4.57214e-78	0.557282	0.759	0.678	6.69041e-74	2	Lcp1			Adap21	3.83699e-71	0.666441	0.337	0.147	5.61467e-67	3	Adap2			Atp5g1	1.16204e-42	0.437118	0.727	0.436	1.70041e-38	4	Atp5g1
Ptma	1.28944e-145	0.683164	0.937	0.917	1.88684e-141	0	Ptma			Emp31	5.99217e-207	0.893796	0.932	0.593	8.76835e-203	1	Emp3			Rab7b	2.58625e-77	0.666315	0.278	0.139	3.78446e-73	2	Rab7b			Itm2c1	1.19397e-66	0.617549	0.652	0.45	1.74714e-62	3	Itm2c			Rtp4	1.39205e-42	0.473817	0.62	0.352	2.03699e-38	4	Rtp4
Hfe	5.14776e-144	1.25362	0.464	0.268	7.53271e-140	0	Hfe			Sirpb1c1	2.04124e-206	0.884169	0.722	0.298	2.98694e-202	1	Sirpb1c			Serinc3	3.20609e-76	0.587101	0.622	0.49	4.69148e-72	2	Serinc3			Ntpcr1	1.13297e-65	0.656099	0.351	0.166	1.65787e-61	3	Ntpcr			Ctsc2	4.41489e-42	0.408527	0.958	0.792	6.46031e-38	4	Ctsc
Gng5	2.69355e-142	0.699881	0.819	0.767	3.94147e-138	0	Gng5			Srgn1	1.27467e-204	0.747027	0.977	0.747	1.86523e-200	1	Srgn			Fgd2	9.49788e-72	0.701913	0.358	0.215	1.38983e-67	2	Fgd2			Cltc	1.18401e-64	0.721562	0.386	0.198	1.73256e-60	3	Cltc			Sirpb1a	5.09769e-42	0.297548	0.26	0.102	7.45945e-38	4	Sirpb1a
Cxcr4	4.27722e-142	1.20102	0.276	0.095	6.25885e-138	0	Cxcr4			Coro1a1	3.40808e-203	0.65813	0.992	0.83	4.98704e-199	1	Coro1a			Ntpcr	1.54769e-71	0.620506	0.288	0.151	2.26474e-67	2	Ntpcr			Basp11	3.95328e-64	0.56833	0.368	0.173	5.78483e-60	3	Basp1			Sema4a	5.55478e-42	0.354821	0.331	0.143	8.12831e-38	4	Sema4a
Tmsb10	3.83815e-139	0.492862	0.931	0.736	5.61636e-135	0	Tmsb10			Ppp1r15a	7.59726e-203	0.790553	0.464	0.136	1.11171e-198	1	Ppp1r15a			Rtn4	6.86608e-70	0.598631	0.604	0.497	1.00471e-65	2	Rtn4			Pla2g15	6.45212e-61	0.604141	0.288	0.124	9.44139e-57	3	Pla2g15			Rps161	6.57186e-42	0.258966	0.995	0.975	9.6166e-38	4	Rps16
Rps27a	2.93812e-135	0.418796	0.989	0.971	4.29935e-131	0	Rps27a			Ms4a6c	1.55469e-202	0.760334	0.974	0.721	2.27497e-198	1	Ms4a6c			Mrc1	7.18581e-69	0.520202	0.288	0.145	1.0515e-64	2	Mrc1			Hmgn1	5.32646e-60	0.5757	0.251	0.101	7.7942e-56	3	Hmgn1			Rpl21	7.40047e-42	0.297192	0.997	0.949	1.08291e-37	4	Rpl21
Myl12b	4.34779e-135	0.846271	0.723	0.639	6.36212e-131	0	Myl12b			Mrpl331	6.20772e-202	0.843596	0.871	0.48	9.08375e-198	1	Mrpl33			Lair1	6.57231e-68	0.54629	0.51	0.351	9.61727e-64	2	Lair1			Mef2c1	4.26622e-59	0.572644	0.615	0.399	6.24277e-55	3	Mef2c			Rps5	9.7619e-42	0.299589	0.998	0.975	1.42846e-37	4	Rps5
Pou2f2	6.64067e-135	0.950226	0.652	0.494	9.71729e-131	0	Pou2f2			Gda	2.76134e-201	0.725731	0.298	0.058	4.04067e-197	1	Gda			Ccr5	1.25421e-67	0.692827	0.295	0.164	1.83528e-63	2	Ccr5			Arrb21	2.10343e-57	0.55438	0.559	0.355	3.07795e-53	3	Arrb2			Ciita2	9.85056e-42	0.27544	0.383	0.174	1.44143e-37	4	Ciita
Pilra	2.89296e-133	1.20973	0.469	0.283	4.23326e-129	0	Pilra			Klf21	1.59581e-200	1.05528	0.868	0.487	2.33515e-196	1	Klf2			Apobec3	3.12388e-67	0.710029	0.431	0.298	4.57117e-63	2	Apobec3			Pltp	7.02423e-57	0.691689	0.403	0.214	1.02786e-52	3	Pltp			Rpl91	1.36224e-41	0.285066	0.999	0.953	1.99337e-37	4	Rpl9
Rpl8	2.56318e-132	0.478457	0.966	0.932	3.7507e-128	0	Rpl8			Ndel1	6.87931e-196	0.79292	0.496	0.156	1.00665e-191	1	Ndel1			Dhrs3	4.39249e-61	0.566419	0.251	0.129	6.42753e-57	2	Dhrs3			Ctsd	4.93362e-56	0.839457	0.491	0.318	7.21936e-52	3	Ctsd			Nhp2	1.53269e-41	0.353627	0.345	0.153	2.24279e-37	4	Nhp2
Rps23	5.81788e-131	0.368727	0.995	0.981	8.51331e-127	0	Rps23			Cd441	3.06081e-194	0.773432	0.634	0.238	4.47889e-190	1	Cd44			Cd86	1.24202e-59	0.648066	0.383	0.254	1.81745e-55	2	Cd86			Rsrp11	6.47711e-55	0.443287	0.886	0.767	9.47795e-51	3	Rsrp1			Impdh2	1.6451e-41	0.299954	0.35	0.154	2.40727e-37	4	Impdh2
Arpc1b	5.82455e-130	0.491636	0.946	0.91	8.52307e-126	0	Arpc1b			Ier5	3.20765e-193	0.780384	0.871	0.483	4.69376e-189	1	Ier5			Clec4b1	5.77965e-58	0.525882	0.417	0.27	8.45736e-54	2	Clec4b1			Nisch1	1.18391e-53	0.689271	0.382	0.209	1.73242e-49	3	Nisch			Stat1	1.71095e-41	0.491875	0.532	0.293	2.50363e-37	4	Stat1
Il17ra	2.11522e-129	1.09137	0.316	0.133	3.0952e-125	0	Il17ra			Gpx4	7.99557e-193	0.876663	0.845	0.473	1.16999e-188	1	Gpx4			Hexa	2.78703e-55	0.444362	0.712	0.634	4.07827e-51	2	Hexa			Zfp36l11	8.06639e-53	0.530259	0.451	0.251	1.18035e-48	3	Zfp36l1			Mpc11	3.95485e-41	0.373826	0.512	0.265	5.78713e-37	4	Mpc1
Cd300a	3.5367e-129	0.808229	0.679	0.54	5.17526e-125	0	Cd300a			Pabpc11	1.39881e-192	0.776873	0.931	0.607	2.04689e-188	1	Pabpc1			Clec4a2	7.96262e-55	0.497317	0.566	0.446	1.16517e-50	2	Clec4a2			Tpp1	2.40733e-52	0.573651	0.296	0.14	3.52264e-48	3	Tpp1			Hspa81	2.30983e-40	0.45717	0.995	0.953	3.37997e-36	4	Hspa8
Klf4	2.22834e-123	1.09316	0.403	0.206	3.26073e-119	0	Klf4			Pmaip11	1.176e-190	0.92813	0.484	0.158	1.72085e-186	1	Pmaip1			Lpl	2.45764e-53	0.608447	0.288	0.166	3.59627e-49	2	Lpl			Atpif11	4.29212e-51	0.539735	0.668	0.5	6.28066e-47	3	Atpif1			Rpl36a	2.65967e-40	0.372135	0.966	0.857	3.89189e-36	4	Rpl36a
Rps16	5.08362e-123	0.379375	0.995	0.971	7.43886e-119	0	Rps16			Trib1	7.29333e-190	0.702604	0.424	0.119	1.06723e-185	1	Trib1			Ciita	8.61061e-53	0.611713	0.276	0.16	1.25999e-48	2	Ciita			Tbxas11	2.33591e-50	0.574426	0.335	0.176	3.41814e-46	3	Tbxas1			Tctex1d2	1.17018e-39	0.314715	0.329	0.144	1.71232e-35	4	Tctex1d2
Anp32a	4.05653e-121	1.04454	0.573	0.445	5.93592e-117	0	Anp32a			Metrnl1	2.55185e-189	0.834576	0.853	0.463	3.73412e-185	1	Metrnl			Man2b1	3.25467e-51	0.517227	0.624	0.543	4.76256e-47	2	Man2b1			Ckb1	1.13802e-49	0.457984	0.604	0.396	1.66526e-45	3	Ckb			Nampt	2.14099e-39	0.327143	0.295	0.126	3.13292e-35	4	Nampt
Cd300ld	3.39103e-119	1.15412	0.348	0.169	4.9621e-115	0	Cd300ld			Ccnd31	7.16022e-187	0.771718	0.666	0.271	1.04776e-182	1	Ccnd3			Smagp	9.14157e-51	0.42638	0.296	0.166	1.33769e-46	2	Smagp			Snx51	2.0768e-49	0.553527	0.633	0.462	3.03897e-45	3	Snx5			Rpl27a	2.15496e-39	0.274278	0.996	0.958	3.15335e-35	4	Rpl27a
Myl6	9.71501e-117	0.570552	0.871	0.835	1.4216e-112	0	Myl6			Eif4a1	1.29107e-185	0.73801	0.969	0.739	1.88922e-181	1	Eif4a1			Gpr65	2.9134e-50	0.625616	0.337	0.22	4.26319e-46	2	Gpr65			Serinc31	3.29475e-49	0.493369	0.682	0.505	4.8212e-45	3	Serinc3			Pdia6	3.34935e-39	0.457538	0.685	0.42	4.90111e-35	4	Pdia6
Metrnl	1.99914e-116	0.875946	0.636	0.487	2.92535e-112	0	Metrnl			Idh1	1.3874e-185	0.791941	0.459	0.144	2.03018e-181	1	Idh1			Marcks	3.40261e-50	0.497875	0.557	0.446	4.97904e-46	2	Marcks			Marcksl1	4.30935e-49	0.625272	0.432	0.252	6.30587e-45	3	Marcksl1			Atp5g2	3.76827e-39	0.408137	0.759	0.493	5.51411e-35	4	Atp5g2
Cd244	3.074e-116	1.05839	0.324	0.147	4.49819e-112	0	Cd244			Cdk2ap21	1.30982e-183	0.918027	0.895	0.545	1.91666e-179	1	Cdk2ap2			Rrbp1	2.47219e-49	0.518694	0.577	0.486	3.61756e-45	2	Rrbp1			Ly861	1.87146e-48	0.401014	0.893	0.77	2.7385e-44	3	Ly86			Mrpl52	4.67542e-39	0.401055	0.701	0.419	6.84154e-35	4	Mrpl52
Cyba	8.94855e-116	0.43455	0.973	0.968	1.30944e-111	0	Cyba			AI839979	3.11057e-183	0.70166	0.291	0.061	4.5517e-179	1	AI839979			Bst2	7.69257e-49	0.457254	0.637	0.539	1.12565e-44	2	Bst2			Ctsl	1.67701e-46	0.588662	0.276	0.134	2.45396e-42	3	Ctsl			Zbp1	8.68351e-39	0.557223	0.495	0.274	1.27066e-34	4	Zbp1
Adssl1	3.1081e-114	1.01318	0.406	0.227	4.54808e-110	0	Adssl1			Samhd11	6.21957e-180	0.760995	0.885	0.493	9.10109e-176	1	Samhd1			Vsir	9.09329e-48	0.495111	0.624	0.541	1.33062e-43	2	Vsir			Pid11	6.04989e-45	0.501046	0.749	0.602	8.85281e-41	3	Pid1			Npc21	1.22262e-38	0.361059	0.982	0.846	1.78907e-34	4	Npc2
Cyp4f18	1.47215e-112	1.03252	0.525	0.366	2.1542e-108	0	Cyp4f18			Psma71	7.90708e-178	0.724313	0.93	0.591	1.15704e-173	1	Psma7			Fcgr1	3.54737e-47	0.535138	0.505	0.394	5.19087e-43	2	Fcgr1			Tmcc31	2.81781e-43	0.503719	0.341	0.182	4.12331e-39	3	Tmcc3			C1qbp	2.43956e-38	0.301426	0.329	0.147	3.56981e-34	4	C1qbp
Dusp2	1.3993e-110	1.21087	0.303	0.13	2.04759e-106	0	Dusp2			Eif3f	4.19502e-177	0.659685	0.974	0.758	6.13858e-173	1	Eif3f			Mbnl1	1.1294e-45	0.556075	0.54	0.445	1.65265e-41	2	Mbnl1			Mmp131	1.70586e-42	0.45918	0.317	0.158	2.49619e-38	3	Mmp13			Tmem176b2	3.05559e-38	0.348603	0.915	0.669	4.47124e-34	4	Tmem176b
Cd36	3.23271e-110	1.12656	0.35	0.176	4.73043e-106	0	Cd36			Ifrd1	5.73209e-177	0.865238	0.407	0.121	8.38776e-173	1	Ifrd1			Nisch	4.75531e-45	0.523249	0.312	0.199	6.95845e-41	2	Nisch			Hist3h2a	2.26971e-42	0.647073	0.323	0.181	3.32127e-38	3	Hist3h2a			Icam1	3.86544e-38	0.54045	0.315	0.146	5.65631e-34	4	Icam1
Rps11	9.40546e-110	0.379097	0.992	0.975	1.3763e-105	0	Rps11			Gpcpd11	9.74939e-177	0.69342	0.585	0.214	1.42663e-172	1	Gpcpd1			Lpcat2	3.15718e-43	0.508698	0.407	0.293	4.61989e-39	2	Lpcat2			Ciita1	3.22229e-42	0.59994	0.32	0.174	4.71517e-38	3	Ciita			Rpl281	4.22797e-38	0.332139	0.974	0.85	6.18679e-34	4	Rpl28
Actg1	3.36264e-109	0.394316	0.956	0.887	4.92055e-105	0	Actg1			Cd177	4.44139e-176	0.766941	0.255	0.049	6.49909e-172	1	Cd177			Hpgd	9.4724e-43	0.366151	0.6	0.471	1.3861e-38	2	Hpgd			Glul	2.78811e-41	0.590673	0.44	0.289	4.07984e-37	3	Glul			Snrpf	1.2604e-37	0.365928	0.668	0.394	1.84434e-33	4	Snrpf
Cd44	3.88813e-107	0.972903	0.431	0.257	5.68951e-103	0	Cd44			Slpi	2.02559e-174	1.33093	0.255	0.05	2.96404e-170	1	Slpi			Bmyc	1.54172e-41	0.520015	0.323	0.22	2.25599e-37	2	Bmyc			Ehd41	2.98274e-41	0.552976	0.546	0.392	4.36464e-37	3	Ehd4			Set	1.43461e-37	0.314245	0.621	0.342	2.09927e-33	4	Set
H2-K1	4.111e-107	0.501443	0.941	0.946	6.01562e-103	0	H2-K1			Cycs1	3.0556e-167	0.755498	0.768	0.378	4.47126e-163	1	Cycs			Tbxas1	6.32992e-41	0.514059	0.267	0.168	9.26257e-37	2	Tbxas1			Abhd121	3.85947e-41	0.497146	0.482	0.309	5.64756e-37	3	Abhd12			Usp18	2.26989e-37	0.429548	0.256	0.107	3.32153e-33	4	Usp18
Gapdh	9.36644e-104	0.676877	0.748	0.674	1.37059e-99	0	Gapdh			Prdx61	9.82516e-161	0.805299	0.549	0.218	1.43772e-156	1	Prdx6			Stx16	7.57475e-41	0.559801	0.417	0.32	1.10841e-36	2	Stx16			Nenf	1.97777e-40	0.523331	0.279	0.144	2.89407e-36	3	Nenf			Batf3	5.02677e-37	0.327689	0.353	0.164	7.35567e-33	4	Batf3
Ccnd3	4.85072e-102	0.905804	0.458	0.291	7.09806e-98	0	Ccnd3			Ldlr	1.17349e-157	0.652106	0.279	0.064	1.71717e-153	1	Ldlr			Irf8	8.496e-41	0.463626	0.535	0.44	1.24322e-36	2	Irf8			Axl1	3.51945e-40	0.498483	0.363	0.21	5.15001e-36	3	Axl			Rpl36	9.71644e-37	0.278259	0.998	0.955	1.42181e-32	4	Rpl36
Tnfrsf1b	8.74067e-102	0.991362	0.345	0.181	1.27902e-97	0	Tnfrsf1b			Kdm6b	2.45166e-157	0.652856	0.31	0.078	3.58751e-153	1	Kdm6b			Ighm	4.37049e-38	0.440809	0.541	0.45	6.39534e-34	2	Ighm			Slc29a1	1.65672e-38	0.496908	0.29	0.153	2.42427e-34	3	Slc29a1			Cox8a1	1.0614e-36	0.373985	0.942	0.742	1.55315e-32	4	Cox8a
Grk3	1.4309e-101	1.05267	0.385	0.219	2.09383e-97	0	Grk3			Dusp21	1.30176e-155	0.818348	0.408	0.128	1.90487e-151	1	Dusp2			Mafb	9.11705e-37	0.569725	0.328	0.228	1.3341e-32	2	Mafb			Clec4n	3.11098e-38	0.627401	0.296	0.162	4.5523e-34	3	Clec4n			Rpl37	1.13963e-36	0.2598	0.998	0.974	1.66763e-32	4	Rpl37
B4galnt1	7.04456e-100	1.05884	0.349	0.191	1.03083e-95	0	B4galnt1			Adgre51	4.33393e-154	0.637578	0.695	0.311	6.34184e-150	1	Adgre5			Rnase4	9.65027e-37	0.455474	0.254	0.157	1.41212e-32	2	Rnase4			Vsir1	3.37453e-38	0.446775	0.694	0.546	4.93795e-34	3	Vsir			Rpl10a	1.47399e-36	0.32965	0.982	0.888	2.1569e-32	4	Rpl10a
Rps29	5.58073e-94	0.250968	1	0.991	8.16628e-90	0	Rps29			Pkm1	2.17271e-153	0.669103	0.9	0.563	3.17933e-149	1	Pkm			Pid1	4.85927e-35	0.461469	0.667	0.603	7.11057e-31	2	Pid1			Frmd4b	6.99826e-38	0.441965	0.254	0.126	1.02405e-33	3	Frmd4b			Rpl29	2.81825e-36	0.347672	0.973	0.838	4.12395e-32	4	Rpl29
Itga4	1.35475e-92	1.01168	0.372	0.218	1.9824e-88	0	Itga4			Arid5a	4.26921e-153	0.660188	0.261	0.059	6.24713e-149	1	Arid5a			Laptm5	3.25197e-34	0.253496	0.896	0.906	4.7586e-30	2	Laptm5			Siglece1	1.3321e-37	0.440551	0.315	0.17	1.94926e-33	3	Siglece			Ybx1	2.86597e-36	0.320726	0.961	0.834	4.19377e-32	4	Ybx1
Atp5l	1.48987e-92	0.504278	0.846	0.802	2.18012e-88	0	Atp5l			Fxyd51	2.03463e-151	0.572056	0.985	0.823	2.97727e-147	1	Fxyd5			mt-Cytb	7.89334e-34	0.270128	0.958	0.95	1.15503e-29	2	mt-Cytb			Clec4b11	1.9773e-37	0.47214	0.462	0.29	2.89338e-33	3	Clec4b1			Oasl2	2.87009e-36	0.33652	0.481	0.253	4.19981e-32	4	Oasl2
Cks2	6.16458e-92	1.06331	0.306	0.151	9.02063e-88	0	Cks2			Eno11	3.07499e-149	0.697979	0.874	0.537	4.49963e-145	1	Eno1			Ptms	2.47657e-33	0.450153	0.297	0.205	3.62397e-29	2	Ptms			Vkorc1	1.26007e-35	0.412529	0.254	0.13	1.84386e-31	3	Vkorc1			Tspo1	3.51812e-36	0.468652	0.903	0.633	5.14806e-32	4	Tspo
Atp1a1	4.36458e-91	0.93488	0.412	0.263	6.38669e-87	0	Atp1a1			Arpc21	3.71443e-149	0.4981	0.994	0.879	5.43532e-145	1	Arpc2			Ctsz	1.88672e-32	0.292909	0.863	0.836	2.76084e-28	2	Ctsz			Arhgap31	4.39883e-35	0.492079	0.293	0.162	6.43681e-31	3	Arhgap31			Txn2	6.26311e-36	0.293368	0.526	0.276	9.1648e-32	4	Txn2
Spi1	2.19662e-89	0.570179	0.809	0.788	3.21431e-85	0	Spi1			Coq10b	4.594e-149	0.593393	0.331	0.091	6.72239e-145	1	Coq10b			Rnf13	5.66561e-31	0.462919	0.361	0.277	8.29048e-27	2	Rnf13			Lpcat21	2.46196e-34	0.470069	0.46	0.305	3.60258e-30	3	Lpcat2			Psma5	7.49349e-36	0.345441	0.582	0.327	1.09652e-31	4	Psma5
Mrpl33	2.6066e-88	0.688328	0.635	0.509	3.81424e-84	0	Mrpl33			Btf3	2.72584e-148	0.612725	0.967	0.728	3.98872e-144	1	Btf3			Zfp36l1	5.67344e-30	0.371004	0.352	0.247	8.30194e-26	2	Zfp36l1			Clec4a21	1.44844e-32	0.415444	0.613	0.461	2.11949e-28	3	Clec4a2			Eif3i	8.88353e-36	0.317962	0.58	0.317	1.29993e-31	4	Eif3i
Bin2	1.56905e-86	0.877499	0.502	0.381	2.29599e-82	0	Bin2			Ethe1	3.06058e-148	0.727335	0.467	0.172	4.47855e-144	1	Ethe1			Gusb	5.77652e-29	0.488905	0.429	0.357	8.45278e-25	2	Gusb			Ccnd21	2.88259e-32	0.388345	0.288	0.154	4.21809e-28	3	Ccnd2			Calr	3.09457e-35	0.414328	0.765	0.514	4.52828e-31	4	Calr
Cybb	4.05771e-86	0.600833	0.798	0.772	5.93764e-82	0	Cybb			Camkk2	7.4241e-148	0.658246	0.419	0.139	1.08637e-143	1	Camkk2			Runx1	4.97705e-28	0.526564	0.254	0.175	7.28291e-24	2	Runx1			Fam46a	1.43363e-31	0.416764	0.54	0.395	2.09783e-27	3	Fam46a			Nmi	6.20704e-35	0.34417	0.323	0.151	9.08276e-31	4	Nmi
Tppp3	6.51591e-85	0.848015	0.343	0.172	9.53473e-81	0	Tppp3			Dbi	8.90213e-146	0.704465	0.877	0.542	1.30265e-141	1	Dbi			Ebi3	2.34907e-27	0.410231	0.278	0.193	3.43739e-23	2	Ebi3			Man2b11	1.91828e-30	0.396232	0.678	0.55	2.80702e-26	3	Man2b1			Cox7b1	6.2295e-35	0.329932	0.688	0.41	9.11562e-31	4	Cox7b
Ftl1	1.46842e-83	0.315158	0.999	0.994	2.14874e-79	0	Ftl1			Npc2	3.63547e-145	0.563691	0.984	0.836	5.31979e-141	1	Npc2			Phf11b	1.10145e-25	0.39455	0.419	0.341	1.61175e-21	2	Phf11b			P2rx41	1.37298e-29	0.514238	0.365	0.241	2.00908e-25	3	P2rx4			Atp5e2	1.96094e-34	0.338056	0.894	0.669	2.86944e-30	4	Atp5e
Rpl35a	2.67646e-83	0.313281	0.993	0.977	3.91647e-79	0	Rpl35a			Stk17b1	1.03811e-143	0.693786	0.687	0.327	1.51906e-139	1	Stk17b			Csf2ra	1.69712e-24	0.429272	0.584	0.541	2.4834e-20	2	Csf2ra			Sdf2l1	1.878e-29	0.439332	0.447	0.311	2.74807e-25	3	Sdf2l1			Pltp1	3.6458e-34	0.365889	0.421	0.22	5.3349e-30	4	Pltp
Gm21188	3.09775e-81	0.918909	0.396	0.252	4.53293e-77	0	Gm21188			Adssl11	2.67957e-143	0.61799	0.55	0.219	3.92101e-139	1	Adssl1			Fcgr2b	1.2105e-23	0.336473	0.573	0.501	1.77133e-19	2	Fcgr2b			Comt	3.10241e-29	0.451258	0.346	0.223	4.53976e-25	3	Comt			Ewsr1	3.70766e-34	0.289349	0.523	0.281	5.42542e-30	4	Ewsr1
Cfl1	6.22825e-81	0.417438	0.918	0.912	9.1138e-77	0	Cfl1			Ltb4r1	1.14817e-142	0.6795	0.345	0.103	1.68012e-138	1	Ltb4r1			Ppt1	2.15288e-23	0.374874	0.502	0.441	3.1503e-19	2	Ppt1			Scimp1	1.32534e-28	0.300389	0.445	0.281	1.93938e-24	3	Scimp			Phf11d	4.12665e-34	0.42196	0.3	0.138	6.03853e-30	4	Phf11d
Cd47	1.27867e-80	0.686073	0.674	0.622	1.87108e-76	0	Cd47			Lgals1	7.64409e-141	0.846876	0.708	0.373	1.11856e-136	1	Lgals1			Cmtm3	6.39327e-23	0.423503	0.293	0.227	9.35528e-19	2	Cmtm3			Ifi27	1.37191e-28	0.427322	0.272	0.155	2.00752e-24	3	Ifi27			Rpl31	4.75799e-34	0.305151	0.972	0.831	6.96237e-30	4	Rpl31
Nfkbia	1.69389e-80	0.892171	0.637	0.525	2.47867e-76	0	Nfkbia			Rps9	1.13738e-140	0.39283	1	0.978	1.66433e-136	1	Rps9			Lgals3bp	3.83397e-21	0.417794	0.35	0.287	5.61025e-17	2	Lgals3bp			Tmem106a1	2.56463e-28	0.471394	0.363	0.241	3.75282e-24	3	Tmem106a			Mrpl54	9.78151e-34	0.306777	0.422	0.214	1.43133e-29	4	Mrpl54
Bcl2a1b	1.99474e-80	0.953875	0.518	0.395	2.9189e-76	0	Bcl2a1b			Rpl41	1.24027e-140	0.374363	0.999	0.982	1.81489e-136	1	Rpl41			Csf1r	9.9413e-21	0.251354	0.761	0.743	1.45471e-16	2	Csf1r			Lpl1	1.09207e-27	0.417585	0.309	0.185	1.59803e-23	3	Lpl			Rps20	1.2631e-33	0.317418	0.969	0.844	1.84829e-29	4	Rps20
Sem1	2.46868e-78	0.496678	0.807	0.744	3.61242e-74	0	Sem1			Zyx1	1.65887e-139	0.61391	0.66	0.299	2.42743e-135	1	Zyx			Gm26740	1.39086e-20	0.440558	0.35	0.284	2.03525e-16	2	Gm26740			Saraf1	3.1389e-27	0.455555	0.406	0.286	4.59315e-23	3	Saraf			Naaa1	1.71548e-33	0.423947	0.428	0.227	2.51027e-29	4	Naaa
Ubb	5.40641e-78	0.34837	0.98	0.978	7.91119e-74	0	Ubb			Sirpb1b1	1.00587e-137	0.604125	0.473	0.175	1.4719e-133	1	Sirpb1b			Ehd4	3.21295e-20	0.341211	0.452	0.395	4.7015e-16	2	Ehd4			Fgd21	3.80903e-26	0.366434	0.364	0.239	5.57375e-22	3	Fgd2			Ms4a6b1	1.84929e-33	0.390241	0.83	0.568	2.70607e-29	4	Ms4a6b
Rpl9	1.15184e-76	0.334998	0.968	0.954	1.68549e-72	0	Rpl9			Rnf1491	1.03883e-136	0.693715	0.614	0.279	1.52012e-132	1	Rnf149			Blvrb	1.00585e-19	0.29828	0.397	0.328	1.47186e-15	2	Blvrb			Ctsh1	4.22104e-26	0.260485	0.921	0.826	6.17665e-22	3	Ctsh			Ppfia4	2.93274e-33	0.304614	0.429	0.222	4.29148e-29	4	Ppfia4
Neat1	1.51222e-76	0.847184	0.56	0.453	2.21283e-72	0	Neat1			Samsn11	1.21729e-136	0.538463	0.578	0.233	1.78127e-132	1	Samsn1			H2-M3	1.82183e-19	0.405084	0.294	0.23	2.66589e-15	2	H2-M3			Cyth41	1.61377e-25	0.361338	0.629	0.51	2.36143e-21	3	Cyth4			Rps27l1	5.15498e-33	0.370462	0.794	0.522	7.54328e-29	4	Rps27l
Ier2	6.54475e-76	0.682276	0.588	0.442	9.57693e-72	0	Ier2			Ifi27l2a	2.8531e-135	0.746139	0.913	0.762	4.17493e-131	1	Ifi27l2a			Herpud1	1.89971e-19	0.458732	0.352	0.292	2.77984e-15	2	Herpud1			Stx161	1.81011e-25	0.366016	0.458	0.332	2.64874e-21	3	Stx16			Cox5b1	6.58766e-33	0.359964	0.813	0.554	9.63972e-29	4	Cox5b
Gpr141	1.06906e-75	0.899689	0.352	0.211	1.56436e-71	0	Gpr141			Card19	8.61489e-135	0.681752	0.517	0.213	1.26062e-130	1	Card19			Ccl41	2.68747e-19	1.02593	0.267	0.197	3.93257e-15	2	Ccl4			Rnf131	8.70964e-25	0.42763	0.404	0.286	1.27448e-20	3	Rnf13			Psap1	7.04772e-33	0.267507	0.999	0.989	1.03129e-28	4	Psap
Rpl34	5.92042e-75	0.313638	0.982	0.968	8.66335e-71	0	Rpl34			Hpse	1.68694e-128	0.562098	0.254	0.064	2.4685e-124	1	Hpse			Slc15a3	5.1907e-19	0.472516	0.297	0.233	7.59556e-15	2	Slc15a3			Tsc22d31	1.56215e-24	0.391826	0.647	0.536	2.28589e-20	3	Tsc22d3			Ube2l6	1.22906e-32	0.332122	0.362	0.179	1.79848e-28	4	Ube2l6
Fam49a	1.66013e-74	0.880135	0.334	0.198	2.42926e-70	0	Fam49a			Ptp4a11	4.59207e-127	0.554042	0.405	0.141	6.71958e-123	1	Ptp4a1			Atp6ap2	1.02609e-18	0.407165	0.39	0.342	1.50148e-14	2	Atp6ap2			Gpr651	2.59912e-24	0.42033	0.357	0.238	3.80329e-20	3	Gpr65			H2afy2	1.35322e-32	0.325518	0.669	0.4	1.98017e-28	4	H2afy
Eno1	5.89877e-74	0.620805	0.648	0.569	8.63167e-70	0	Eno1			Naca	5.55896e-127	0.537175	0.981	0.792	8.13442e-123	1	Naca			Tm6sf1	1.77267e-18	0.357181	0.553	0.523	2.59394e-14	2	Tm6sf1			Asah1	1.58853e-22	0.35759	0.66	0.562	2.3245e-18	3	Asah1			Atp5b1	2.72827e-32	0.389157	0.855	0.618	3.99228e-28	4	Atp5b
Ikbkb	1.35279e-73	0.868586	0.434	0.31	1.97953e-69	0	Ikbkb			Tyrobp1	2.89008e-126	0.316897	0.999	0.987	4.22905e-122	1	Tyrobp			Tmed9	3.99938e-17	0.317476	0.525	0.491	5.85229e-13	2	Tmed9			AC149090.1	3.79071e-22	0.364389	0.265	0.163	5.54694e-18	3	AC149090.1			Snrpe1	2.793e-32	0.272506	0.678	0.398	4.087e-28	4	Snrpe
Rps8	2.32138e-73	0.335743	0.973	0.957	3.39687e-69	0	Rps8			Dennd4a	5.6947e-126	0.518502	0.313	0.091	8.33306e-122	1	Dennd4a			Abhd12	7.10309e-17	0.357474	0.375	0.314	1.03939e-12	2	Abhd12			Ptms1	7.30476e-22	0.383497	0.325	0.217	1.0689e-17	3	Ptms			Lgals9	2.97412e-32	0.291998	0.405	0.207	4.35203e-28	4	Lgals9
Ifngr1	1.26205e-71	0.53506	0.779	0.788	1.84676e-67	0	Ifngr1			Degs11	1.34705e-125	0.63676	0.604	0.279	1.97114e-121	1	Degs1			Fyb	1.094e-15	0.297264	0.721	0.717	1.60086e-11	2	Fyb			Sumo3	7.6247e-22	0.407492	0.329	0.227	1.11572e-17	3	Sumo3			Gm2a2	1.00332e-31	0.383161	0.831	0.578	1.46816e-27	4	Gm2a
Ptprc	2.00492e-71	0.63455	0.679	0.637	2.9338e-67	0	Ptprc			Ptpn11	9.76919e-125	0.639045	0.611	0.286	1.42953e-120	1	Ptpn1			Plekho1	1.45228e-15	0.365338	0.309	0.255	2.12511e-11	2	Plekho1			Ebi31	1.12461e-21	0.3642	0.316	0.203	1.64565e-17	3	Ebi3			Pebp1	1.17718e-31	0.258454	0.458	0.238	1.72257e-27	4	Pebp1
Actb	3.07959e-70	0.466387	0.989	0.982	4.50636e-66	0	Actb			Pitpna	3.00128e-123	0.635596	0.86	0.558	4.39177e-119	1	Pitpna			Saraf	2.88652e-15	0.325828	0.339	0.286	4.22385e-11	2	Saraf			H2-M31	1.73682e-21	0.401372	0.342	0.235	2.54149e-17	3	H2-M3			Psmb10	1.19307e-31	0.411948	0.636	0.398	1.74582e-27	4	Psmb10
Id2	1.03953e-69	1.06939	0.304	0.17	1.52114e-65	0	Id2			Cd2441	3.60609e-123	0.541759	0.414	0.147	5.2768e-119	1	Cd244			Bsg	3.4945e-15	0.315361	0.504	0.481	5.11351e-11	2	Bsg			Ccr51	4.61293e-21	0.367897	0.29	0.188	6.7501e-17	3	Ccr5			Sp110	1.50955e-31	0.352634	0.42	0.224	2.20893e-27	4	Sp110
Apbb1ip	7.37732e-69	0.853835	0.45	0.343	1.07952e-64	0	Apbb1ip			Gpr35	4.78637e-123	0.513662	0.252	0.064	7.00389e-119	1	Gpr35			Pdia3	3.62378e-15	0.322427	0.576	0.547	5.30267e-11	2	Pdia3			Rrbp11	5.97878e-21	0.324045	0.607	0.498	8.74875e-17	3	Rrbp1			Ccl91	2.21447e-31	0.31478	0.775	0.492	3.24044e-27	4	Ccl9
Zfp706	2.56068e-68	0.733803	0.54	0.462	3.74705e-64	0	Zfp706			4930523C07Rik	4.8102e-123	0.594917	0.293	0.085	7.03877e-119	1	4930523C07Rik			P2rx4	1.08729e-14	0.354754	0.293	0.243	1.59104e-10	2	P2rx4			Lgals3bp1	9.59939e-21	0.410981	0.396	0.292	1.40468e-16	3	Lgals3bp			Eif3e1	2.48582e-31	0.31143	0.769	0.492	3.63751e-27	4	Eif3e
Rps3a1	1.67133e-67	0.326556	0.97	0.952	2.44566e-63	0	Rps3a1			Klf131	1.46901e-122	0.611001	0.675	0.342	2.1496e-118	1	Klf13			Lrrc25	2.07053e-14	0.291164	0.552	0.521	3.0298e-10	2	Lrrc25			Lair11	6.13509e-20	0.270767	0.518	0.378	8.97748e-16	3	Lair1			Eif3m1	5.65632e-31	0.281041	0.641	0.37	8.27689e-27	4	Eif3m
Rps25	1.19837e-65	0.340186	0.948	0.941	1.75358e-61	0	Rps25			Add3	1.15115e-121	0.526745	0.295	0.086	1.68447e-117	1	Add3			Tor3a	3.29113e-14	0.354857	0.273	0.221	4.81591e-10	2	Tor3a			Rnaset2b1	8.39162e-20	0.336093	0.465	0.357	1.22795e-15	3	Rnaset2b			Igtp	5.86489e-31	0.475182	0.28	0.134	8.58209e-27	4	Igtp
Slc25a5	3.2935e-65	0.459537	0.777	0.683	4.81938e-61	0	Slc25a5			Aprt	5.15515e-121	0.733576	0.555	0.262	7.54353e-117	1	Aprt			Son	1.93046e-13	0.30614	0.588	0.569	2.82485e-09	2	Son			Bsg1	2.38086e-19	0.33784	0.568	0.476	3.48391e-15	3	Bsg			Ranbp1	1.20945e-30	0.351713	0.563	0.329	1.76978e-26	4	Ranbp1
Prdx5	3.55764e-65	0.48851	0.736	0.66	5.20589e-61	0	Prdx5			Ncf21	1.06069e-119	0.599217	0.806	0.469	1.5521e-115	1	Ncf2			Ogt	7.50622e-13	0.379538	0.327	0.281	1.09839e-08	2	Ogt			Glmp	3.60221e-19	0.364782	0.391	0.291	5.27111e-15	3	Glmp			Mrpl301	1.2536e-30	0.282206	0.528	0.294	1.8344e-26	4	Mrpl30
Ywhaz	4.0992e-64	0.862464	0.349	0.23	5.99836e-60	0	Ywhaz			Sec61b	5.78343e-118	0.633652	0.821	0.502	8.46289e-114	1	Sec61b			Lmo2	6.05018e-11	0.284366	0.379	0.344	8.85322e-07	2	Lmo2			Cyp27a1	1.16701e-18	0.37349	0.266	0.175	1.70768e-14	3	Cyp27a1			Rpl272	1.37464e-30	0.280483	0.977	0.858	2.01151e-26	4	Rpl27
Ostf1	1.56724e-62	0.607571	0.654	0.619	2.29334e-58	0	Ostf1			Arhgdib1	1.49751e-117	0.517676	0.965	0.754	2.19131e-113	1	Arhgdib			Tmem106a	9.45634e-11	0.336148	0.285	0.246	1.38375e-06	2	Tmem106a			Gm424181	1.94833e-18	0.403399	0.324	0.225	2.85099e-14	3	Gm42418			Cct81	1.43199e-30	0.253269	0.554	0.308	2.09543e-26	4	Cct8
Cd300c2	2.41018e-61	0.661131	0.623	0.578	3.52682e-57	0	Cd300c2			Tnfaip2	2.32823e-117	0.539	0.28	0.081	3.4069e-113	1	Tnfaip2			Rnaset2b	9.88264e-11	0.263105	0.398	0.36	1.44613e-06	2	Rnaset2b			Herpud11	2.33503e-18	0.424507	0.394	0.296	3.41685e-14	3	Herpud1			Marcksl11	2.16387e-30	0.901107	0.439	0.259	3.16639e-26	4	Marcksl1
Plek	5.07018e-61	0.939219	0.331	0.213	7.41919e-57	0	Plek			Cd300a1	4.06975e-117	0.589965	0.847	0.524	5.95527e-113	1	Cd300a			Lat2	2.01139e-09	0.254039	0.333	0.299	2.94327e-05	2	Lat2			Lmo21	2.48259e-18	0.392605	0.437	0.342	3.63278e-14	3	Lmo2			Hspa51	4.77126e-30	0.582873	0.799	0.592	6.98178e-26	4	Hspa5
Ptp4a1	9.96827e-61	0.889662	0.27	0.154	1.45866e-56	0	Ptp4a1			Rasgrp21	1.30709e-116	0.51616	0.397	0.14	1.91266e-112	1	Rasgrp2			Slamf8	2.45166e-09	0.33013	0.304	0.268	3.58752e-05	2	Slamf8			Dnajb1	2.79937e-18	0.370572	0.329	0.232	4.09632e-14	3	Dnajb1			Mrpl23	5.24248e-30	0.269712	0.58	0.332	7.67133e-26	4	Mrpl23
Pilrb2	2.46616e-60	0.82894	0.318	0.2	3.60873e-56	0	Pilrb2			Gpx11	3.25642e-116	0.422754	0.996	0.884	4.76512e-112	1	Gpx1			Fuca1	3.56236e-09	0.266541	0.421	0.394	5.21281e-05	2	Fuca1			Snx6	3.7475e-18	0.345322	0.251	0.163	5.48372e-14	3	Snx6			Ly6i1	8.85228e-30	0.930059	0.301	0.153	1.29535e-25	4	Ly6i
Emp3	7.50565e-59	0.594227	0.688	0.63	1.0983e-54	0	Emp3			Hspa8	3.33542e-116	0.50021	0.998	0.949	4.88071e-112	1	Hspa8			Apobec1	5.82474e-08	0.269664	0.346	0.318	0.000852334	2	Apobec1			Plekho11	1.05721e-17	0.348628	0.355	0.258	1.54702e-13	3	Plekho1			Txn11	1.17016e-29	0.473219	0.715	0.472	1.7123e-25	4	Txn1
Bcl2a1a	1.02587e-58	0.840074	0.279	0.159	1.50116e-54	0	Bcl2a1a			Fam49b1	9.86476e-116	0.577022	0.894	0.595	1.44351e-111	1	Fam49b			H2-T23	7.34372e-08	0.292145	0.415	0.399	0.00107461	2	H2-T23			Wnk11	3.39757e-17	0.28972	0.399	0.291	4.97166e-13	3	Wnk1			Cox5a2	1.43604e-29	0.343334	0.766	0.514	2.10135e-25	4	Cox5a
Limd2	2.3913e-57	0.727391	0.534	0.464	3.49919e-53	0	Limd2			Sbno2	3.66068e-115	0.593534	0.319	0.104	5.35667e-111	1	Sbno2			Snrnp70	1.58198e-07	0.317446	0.338	0.318	0.00231491	2	Snrnp70			Rab7b1	7.03375e-17	0.310966	0.258	0.166	1.02925e-12	3	Rab7b			Sod22	1.66065e-29	0.776664	0.417	0.237	2.43002e-25	4	Sod2
Samhd1	1.24641e-56	0.55315	0.622	0.53	1.82387e-52	0	Samhd1			Gpr132	7.98493e-115	0.528209	0.346	0.116	1.16843e-110	1	Gpr132			Kctd12	2.97841e-07	0.300604	0.254	0.223	0.0043583	2	Kctd12			Cd861	9.33699e-17	0.28783	0.38	0.277	1.36628e-12	3	Cd86			Naca1	1.97079e-29	0.290755	0.974	0.806	2.88386e-25	4	Naca
Snrpb	2.8625e-56	0.578696	0.635	0.609	4.1887e-52	0	Snrpb			Rara	3.2572e-114	0.479446	0.33	0.106	4.76626e-110	1	Rara			Gm42418	5.4788e-07	0.297288	0.261	0.229	0.00801713	2	Gm42418			Pdia31	1.9125e-16	0.288301	0.635	0.544	2.79856e-12	3	Pdia3			Dbi1	3.36271e-29	0.325825	0.831	0.569	4.92065e-25	4	Dbi
Alox5ap	6.60789e-56	0.375991	0.846	0.795	9.66932e-52	0	Alox5ap			Cd14	1.36952e-113	1.20476	0.733	0.512	2.00402e-109	1	Cd14			Nmt1	1.02918e-06	0.254282	0.331	0.309	0.01506	2	Nmt1			Rtn41	2.49893e-16	0.32202	0.602	0.516	3.65669e-12	3	Rtn4			Hspe1	3.9565e-29	0.314424	0.707	0.445	5.78954e-25	4	Hspe1
Tpt1	1.43404e-55	0.326191	0.937	0.93	2.09843e-51	0	Tpt1			Arf5	6.41022e-113	0.578329	0.86	0.565	9.38007e-109	1	Arf5			Lpar6	2.25885e-06	0.279218	0.28	0.251	0.0330537	2	Lpar6			Ptpra	2.64935e-16	0.307349	0.255	0.169	3.87679e-12	3	Ptpra			Ppia	5.7613e-29	0.252072	0.996	0.952	8.4305e-25	4	Ppia
Iqgap1	1.44902e-55	0.759506	0.477	0.395	2.12035e-51	0	Iqgap1			Rpl15	1.18061e-112	0.431733	0.994	0.895	1.72759e-108	1	Rpl15			App	6.09118e-06	0.286649	0.315	0.3	0.0891322	2	App			Ctsa	6.18558e-16	0.278116	0.756	0.685	9.05135e-12	3	Ctsa			Psmb9	7.03236e-29	0.356706	0.667	0.422	1.02905e-24	4	Psmb9
Nfkbiz	1.27804e-53	0.935084	0.301	0.188	1.87015e-49	0	Nfkbiz			Nfkbia1	1.38903e-112	0.887426	0.774	0.512	2.03256e-108	1	Nfkbia			Slc3a2	2.93285e-05	0.276868	0.346	0.332	0.429164	2	Slc3a2			Fkbp2	1.24401e-15	0.341214	0.392	0.301	1.82036e-11	3	Fkbp2			Actr3	7.1911e-29	0.307547	0.948	0.757	1.05227e-24	4	Actr3
Chchd2	5.84519e-53	0.462088	0.75	0.759	8.55327e-49	0	Chchd2			Nop53	1.89302e-112	0.617459	0.813	0.503	2.77006e-108	1	Nop53			Gsn	3.38011e-05	0.252368	0.331	0.321	0.494611	2	Gsn			Cmtm31	4.70445e-15	0.33551	0.321	0.235	6.88402e-11	3	Cmtm3			Ran	7.94059e-29	0.295478	0.63	0.38	1.16195e-24	4	Ran
Gmfg	7.86619e-52	0.588826	0.665	0.647	1.15106e-47	0	Gmfg			Rpl24	2.01905e-112	0.41674	0.996	0.92	2.95447e-108	1	Rpl24			Glipr1	0.00465391	0.275944	0.352	0.355	1	2	Glipr1			Pla2g71	8.38651e-15	0.262543	0.488	0.379	1.2272e-10	3	Pla2g7			Hnrnpa32	1.82634e-28	0.289544	0.74	0.472	2.67249e-24	4	Hnrnpa3
Plaur	9.01552e-51	0.585907	0.385	0.249	1.31924e-46	0	Plaur			Mpc1	1.06542e-111	0.653579	0.529	0.244	1.55902e-107	1	Mpc1			Showing 1 to 30 of 172 entries, 7 total columns (filtered from 2,319 total entries)										Ap2a2	1.01901e-14	0.357635	0.257	0.178	1.49111e-10	3	Ap2a2			Eif4a11	1.99937e-28	0.335265	0.934	0.758	2.92568e-24	4	Eif4a1
Pkm	4.37096e-50	0.527812	0.651	0.602	6.39603e-46	0	Pkm			Eif3e	2.62888e-110	0.591116	0.794	0.467	3.84684e-106	1	Eif3e													Tnfaip8	1.03717e-14	0.343603	0.397	0.312	1.51769e-10	3	Tnfaip8			Rgs21	2.295e-28	0.441765	0.724	0.5	3.35827e-24	4	Rgs2
Fis1	8.23153e-50	0.705148	0.496	0.434	1.20452e-45	0	Fis1			Rnh1	2.48499e-108	0.648597	0.6	0.302	3.63629e-104	1	Rnh1													Leprot	1.71972e-14	0.315557	0.351	0.267	2.51646e-10	3	Leprot			Calm3	5.06637e-28	0.274871	0.599	0.347	7.41362e-24	4	Calm3
Plin2	1.78509e-49	0.676062	0.529	0.461	2.61212e-45	0	Plin2			Tmpo	2.06092e-107	0.560127	0.449	0.184	3.01575e-103	1	Tmpo													Cndp2	2.01023e-14	0.323297	0.318	0.236	2.94157e-10	3	Cndp2			Rpl39	9.17744e-28	0.260208	0.996	0.948	1.34294e-23	4	Rpl39
Rel	1.05642e-48	0.842522	0.26	0.157	1.54586e-44	0	Rel			Atp5l1	9.27935e-107	0.482926	0.971	0.784	1.35785e-102	1	Atp5l													Dnaja11	3.19561e-14	0.288783	0.668	0.595	4.67614e-10	3	Dnaja1			Vdac2	9.96339e-28	0.26637	0.597	0.353	1.45794e-23	4	Vdac2
Tma7	1.53342e-48	0.502363	0.66	0.653	2.24385e-44	0	Tma7			Rpl4	1.59749e-106	0.415307	0.995	0.906	2.33761e-102	1	Rpl4													Cd302	3.65091e-14	0.300429	0.488	0.401	5.34238e-10	3	Cd302			Xaf1	1.02307e-27	0.278419	0.413	0.224	1.49705e-23	4	Xaf1
Cd82	8.91408e-46	0.798558	0.3	0.201	1.3044e-41	0	Cd82			Gm6377	3.32375e-106	0.52971	0.308	0.101	4.86364e-102	1	Gm6377													St13	4.27232e-14	0.298319	0.356	0.271	6.25169e-10	3	St13			Psma3	1.48182e-27	0.298667	0.701	0.448	2.16834e-23	4	Psma3
Tmed5	1.21076e-45	0.748559	0.385	0.297	1.77171e-41	0	Tmed5			Gnb21	5.2161e-106	0.532039	0.915	0.669	7.63271e-102	1	Gnb2													Scamp2	7.55595e-14	0.32517	0.318	0.238	1.10566e-09	3	Scamp2			Mndal	1.50224e-27	0.374482	0.517	0.311	2.19823e-23	4	Mndal
Unc119	1.80778e-45	0.80308	0.266	0.169	2.64532e-41	0	Unc119			Rpl181	3.35565e-105	0.399334	0.996	0.908	4.91032e-101	1	Rpl18													Akr1a1	9.87614e-14	0.280032	0.642	0.576	1.44518e-09	3	Akr1a1			Glrx31	2.10241e-27	0.262564	0.452	0.249	3.07646e-23	4	Glrx3
Arpc3	1.82414e-45	0.40531	0.789	0.794	2.66927e-41	0	Arpc3			Tnfrsf1a1	3.63647e-105	0.591457	0.631	0.323	5.32125e-101	1	Tnfrsf1a													BC017643	1.12639e-13	0.31379	0.341	0.261	1.64825e-09	3	BC017643			Slfn51	4.41517e-27	0.320497	0.386	0.212	6.46072e-23	4	Slfn5
Stk38	2.1039e-45	0.736996	0.292	0.192	3.07864e-41	0	Stk38			Gm5150	4.78734e-105	0.540315	0.32	0.108	7.00531e-101	1	Gm5150													Fcgr2b1	1.58381e-13	0.258509	0.599	0.51	2.31759e-09	3	Fcgr2b			Ly6c21	1.29439e-26	0.324829	0.434	0.251	1.89408e-22	4	Ly6c2
Fxyd5	2.40171e-45	0.374846	0.856	0.844	3.51443e-41	0	Fxyd5			Igsf6	8.05256e-105	0.61056	0.712	0.395	1.17833e-100	1	Igsf6													Ssh21	4.1297e-13	0.265569	0.35	0.261	6.04299e-09	3	Ssh2			Atp5c11	3.64324e-26	0.30351	0.82	0.555	5.33116e-22	4	Atp5c1
Oaz1	2.65856e-45	0.33494	0.887	0.893	3.89026e-41	0	Oaz1			Sec61g1	5.31761e-104	0.520029	0.939	0.713	7.78125e-100	1	Sec61g													Cnpy2	1.04488e-12	0.295281	0.261	0.187	1.52897e-08	3	Cnpy2			Slfn11	3.9929e-26	0.260493	0.288	0.145	5.84281e-22	4	Slfn1
Rnase6	2.73501e-45	0.673719	0.468	0.399	4.00214e-41	0	Rnase6			H2afy1	1.35018e-103	0.577769	0.695	0.376	1.97572e-99	1	H2afy													Hsd17b12	2.9928e-12	0.277493	0.292	0.217	4.37937e-08	3	Hsd17b12			Tmem256	4.03333e-26	0.265707	0.635	0.39	5.90197e-22	4	Tmem256
Pilrb1	1.68804e-44	0.741368	0.275	0.176	2.47011e-40	0	Pilrb1			Ezr	2.2219e-103	0.545621	0.347	0.126	3.2513e-99	1	Ezr													Sptssa	7.67944e-12	0.286568	0.388	0.31	1.12373e-07	3	Sptssa			Nsa2	4.79388e-26	0.260547	0.642	0.388	7.01488e-22	4	Nsa2
Cdc42	8.59181e-44	0.368683	0.835	0.855	1.25724e-39	0	Cdc42			Ppp1ca	1.79126e-102	0.530771	0.901	0.638	2.62116e-98	1	Ppp1ca													Fuca11	1.93959e-11	0.266956	0.46	0.393	2.83821e-07	3	Fuca1			Rbm32	7.50485e-26	0.267548	0.769	0.505	1.09818e-21	4	Rbm3
Anxa2	1.12387e-43	0.329481	0.534	0.372	1.64455e-39	0	Anxa2			Bin21	3.68403e-102	0.517887	0.687	0.36	5.39085e-98	1	Bin2													Runx11	5.58066e-10	0.299561	0.254	0.189	8.16618e-06	3	Runx1			Rpsa2	1.00565e-25	0.26768	0.988	0.882	1.47157e-21	4	Rpsa
Lmo4	1.24924e-43	0.797916	0.301	0.206	1.82801e-39	0	Lmo4			Rpl36al	1.03644e-101	0.54568	0.916	0.657	1.51662e-97	1	Rpl36al													Dmac1	1.76583e-09	0.274077	0.29	0.228	2.58394e-05	3	Dmac1			Uqcrq2	1.01685e-25	0.261725	0.714	0.454	1.48796e-21	4	Uqcrq
Rpl38	1.43082e-43	0.263267	0.963	0.958	2.09372e-39	0	Rpl38			Cox4i1	1.80912e-101	0.426593	0.988	0.852	2.64728e-97	1	Cox4i1													Ogt1	2.02635e-09	0.252808	0.354	0.285	2.96516e-05	3	Ogt			Eef21	1.2049e-25	0.297461	0.945	0.773	1.76313e-21	4	Eef2
Myl12a	1.66121e-43	0.466506	0.706	0.713	2.43084e-39	0	Myl12a			Mcub	1.99969e-101	0.625275	0.617	0.324	2.92614e-97	1	Mcub													Os9	3.34435e-09	0.261693	0.268	0.206	4.89378e-05	3	Os9			Rpl12	1.44431e-25	0.330972	0.876	0.674	2.11346e-21	4	Rpl12
Dynll1	4.56583e-43	0.462584	0.724	0.728	6.68118e-39	0	Dynll1			Aldh2	7.09405e-101	0.596698	0.674	0.373	1.03807e-96	1	Aldh2													Gpx3	3.42806e-09	0.258151	0.301	0.237	5.01628e-05	3	Gpx3			Atp5o.11	1.67239e-25	0.296008	0.663	0.411	2.44721e-21	4	Atp5o.1
Lrrfip1	1.0221e-42	0.802723	0.332	0.243	1.49564e-38	0	Lrrfip1			Psmd81	4.40955e-100	0.570603	0.623	0.321	6.4525e-96	1	Psmd8													Slc3a21	2.07072e-08	0.267711	0.389	0.328	0.000303009	3	Slc3a2			Rnase61	2.06555e-25	0.267427	0.639	0.393	3.02251e-21	4	Rnase6
Atp5e	1.03689e-42	0.447194	0.687	0.689	1.51728e-38	0	Atp5e			Tgfbi	6.16274e-100	0.563296	0.774	0.462	9.01794e-96	1	Tgfbi													Tspan31	2.08134e-08	0.269152	0.274	0.217	0.000304563	3	Tspan31			Ifi35	2.95523e-25	0.262369	0.428	0.24	4.32439e-21	4	Ifi35
Adipor1	1.63879e-41	0.642863	0.498	0.46	2.39804e-37	0	Adipor1			Ms4a6b	2.47231e-99	0.549779	0.847	0.546	3.61774e-95	1	Ms4a6b													Ninj11	4.10427e-08	0.258469	0.293	0.235	0.000600577	3	Ninj1			Selenow	3.74231e-25	0.321441	0.773	0.527	5.47612e-21	4	Selenow
Fmnl1	2.07901e-41	0.7228	0.271	0.178	3.04221e-37	0	Fmnl1			Psap	3.72751e-99	0.369031	1	0.988	5.45447e-95	1	Psap													Ifi203	4.2058e-08	0.269796	0.344	0.284	0.000615434	3	Ifi203			Arf41	4.21933e-25	0.252091	0.601	0.357	6.17414e-21	4	Arf4
Tpm4	3.36364e-41	0.735603	0.443	0.38	4.92201e-37	0	Tpm4			Ccnl1	7.87913e-99	0.514482	0.567	0.273	1.15295e-94	1	Ccnl1													Fam174a	4.08321e-07	0.250646	0.432	0.38	0.00597495	3	Fam174a			Fcgr12	4.22337e-25	0.258647	0.65	0.404	6.18006e-21	4	Fcgr1
Rplp2	3.61336e-41	0.273516	0.971	0.962	5.28743e-37	0	Rplp2			Cib1	9.76102e-99	0.54329	0.422	0.179	1.42833e-94	1	Cib1													Wfdc171	0.00957518	0.25098	0.711	0.678	1	3	Wfdc17			Rpl36al1	4.77015e-25	0.273658	0.905	0.675	6.98016e-21	4	Rpl36al
Klf3	1.15694e-40	0.75865	0.338	0.253	1.69294e-36	0	Klf3			Wfdc17	1.65195e-98	0.551381	0.914	0.642	2.41729e-94	1	Wfdc17													Showing 1 to 30 of 199 entries, 7 total columns (filtered from 2,319 total entries)										Pomp2	1.92612e-24	0.305136	0.873	0.65	2.81849e-20	4	Pomp
Rpsa	1.22418e-40	0.325506	0.897	0.89	1.79135e-36	0	Rpsa			Gyg1	9.32824e-98	0.519094	0.422	0.175	1.365e-93	1	Gyg																							Serp11	2.61841e-24	0.300402	0.74	0.475	3.83152e-20	4	Serp1
Gm2a	1.45206e-40	0.52854	0.618	0.594	2.12479e-36	0	Gm2a			Fam96a1	3.39037e-97	0.526027	0.64	0.333	4.96113e-93	1	Fam96a																							Atp5k	3.01251e-24	0.271294	0.686	0.436	4.40821e-20	4	Atp5k
Ube2d3	2.33083e-39	0.458183	0.673	0.669	3.41071e-35	0	Ube2d3			Ppp2ca	8.29179e-97	0.597209	0.61	0.316	1.21334e-92	1	Ppp2ca																							Tep11	3.9647e-24	0.260576	0.37	0.204	5.80155e-20	4	Tep1
Kras	3.04473e-39	0.727991	0.275	0.187	4.45536e-35	0	Kras			Nrros	1.27338e-96	0.567887	0.718	0.415	1.86334e-92	1	Nrros																							Epsti1	6.37471e-24	0.259685	0.594	0.366	9.32811e-20	4	Epsti1
Klf13	3.24309e-39	0.709666	0.443	0.376	4.74561e-35	0	Klf13			Shisa5	2.39537e-96	0.503704	0.896	0.625	3.50514e-92	1	Shisa5																							Mcub1	6.71986e-24	0.253413	0.578	0.347	9.83317e-20	4	Mcub
Rpl27	9.91331e-39	0.31094	0.86	0.871	1.45061e-34	0	Rpl27			Ninj1	2.43688e-96	0.603235	0.456	0.204	3.56589e-92	1	Ninj1																							Twf2	7.90099e-24	0.251231	0.483	0.28	1.15615e-19	4	Twf2
Prkcd	4.67468e-38	0.597756	0.518	0.479	6.84046e-34	0	Prkcd			Ube2s1	2.76168e-96	0.510219	0.537	0.255	4.04116e-92	1	Ube2s																							Rack1	8.05744e-24	0.270698	0.927	0.731	1.17905e-19	4	Rack1
Ap1s2	9.12531e-38	0.689279	0.352	0.271	1.33531e-33	0	Ap1s2			Tlr2	3.13359e-96	0.649975	0.462	0.21	4.58538e-92	1	Tlr2																							Nme11	2.04827e-23	0.251351	0.493	0.288	2.99723e-19	4	Nme1
Ccl6	2.34273e-37	0.309882	0.789	0.748	3.42812e-33	0	Ccl6			Cebpd	5.19042e-96	0.756753	0.449	0.204	7.59514e-92	1	Cebpd																							Phf11b1	2.4226e-23	0.398169	0.552	0.345	3.545e-19	4	Phf11b
Rpl18	1.44467e-36	0.269221	0.924	0.92	2.11399e-32	0	Rpl18			C1galt1c1	2.23894e-95	0.501985	0.282	0.094	3.27625e-91	1	C1galt1c1																							Atox11	2.608e-23	0.287565	0.94	0.778	3.81629e-19	4	Atox1
Scp2	1.141e-35	0.566019	0.549	0.538	1.66962e-31	0	Scp2			Ube2d31	3.62376e-95	0.486344	0.901	0.63	5.30264e-91	1	Ube2d3																							Fgl2	4.15584e-23	0.33256	0.297	0.159	6.08124e-19	4	Fgl2
Hmgb2	2.93013e-35	0.613079	0.475	0.421	4.28766e-31	0	Hmgb2			Sat11	1.21997e-94	0.536348	0.974	0.836	1.78518e-90	1	Sat1																							Psma22	9.66793e-23	0.257944	0.707	0.459	1.41471e-18	4	Psma2
Sirpb1b	3.02055e-35	0.696691	0.285	0.2	4.41997e-31	0	Sirpb1b			Slc16a3	1.99923e-94	0.455202	0.307	0.106	2.92547e-90	1	Slc16a3																							Ifi2091	1.28745e-22	0.336199	0.378	0.219	1.88393e-18	4	Ifi209
Eif5a	1.91012e-34	0.420904	0.683	0.698	2.79507e-30	0	Eif5a			Pirb	6.98833e-94	0.516873	0.627	0.327	1.0226e-89	1	Pirb																							Manf	5.81339e-22	0.296249	0.581	0.365	8.50674e-18	4	Manf
Sh3glb1	3.53442e-34	0.541316	0.549	0.534	5.17192e-30	0	Sh3glb1			Ube2a1	6.17421e-93	0.525893	0.462	0.211	9.03473e-89	1	Ube2a																							Pdia32	1.16353e-21	0.294991	0.762	0.536	1.7026e-17	4	Pdia3
Cox6b1	1.50877e-33	0.36447	0.724	0.747	2.20779e-29	0	Cox6b1			Capn2	7.38937e-93	0.492873	0.275	0.092	1.08129e-88	1	Capn2																							Fam49b2	1.23137e-21	0.276902	0.857	0.618	1.80186e-17	4	Fam49b
Hsp90aa1	1.87247e-33	0.61591	0.565	0.532	2.73998e-29	0	Hsp90aa1			Gstm1	3.32154e-92	0.551945	0.397	0.166	4.86041e-88	1	Gstm1																							Ifi206	1.34934e-21	0.262253	0.259	0.135	1.97449e-17	4	Ifi206
Myo1f	7.95182e-33	0.684275	0.323	0.249	1.16359e-28	0	Myo1f			Fis11	5.66615e-92	0.490075	0.718	0.401	8.29128e-88	1	Fis1																							Ifi2031	1.78899e-21	0.331898	0.453	0.276	2.61783e-17	4	Ifi203
Cox5a	9.49591e-33	0.519131	0.548	0.532	1.38954e-28	0	Cox5a			Cdc42se1	9.88504e-92	0.487912	0.443	0.191	1.44648e-87	1	Cdc42se1																							Evi2a1	1.84191e-21	0.258413	0.706	0.467	2.69526e-17	4	Evi2a
Hnrnpf	1.22433e-32	0.435904	0.666	0.692	1.79157e-28	0	Hnrnpf			Tuba1a	1.55706e-91	0.582664	0.347	0.138	2.27844e-87	1	Tuba1a																							Gapdh1	2.39412e-21	0.306135	0.876	0.673	3.50332e-17	4	Gapdh
Atp6v0e	4.31575e-32	0.410802	0.677	0.704	6.31524e-28	0	Atp6v0e			Rps27a1	1.65067e-91	0.306977	0.998	0.971	2.41542e-87	1	Rps27a																							Arl5c1	1.12018e-20	0.272298	0.311	0.172	1.63916e-16	4	Arl5c
Rpl7	5.78364e-31	0.250913	0.913	0.921	8.46319e-27	0	Rpl7			Rap1a1	5.22635e-91	0.499026	0.873	0.604	7.64772e-87	1	Rap1a																							Pnp1	1.16519e-20	0.254629	0.476	0.287	1.70502e-16	4	Pnp
Eif3k	7.66698e-31	0.391545	0.662	0.675	1.12191e-26	0	Eif3k			Gsto11	6.92378e-91	0.500328	0.459	0.208	1.01316e-86	1	Gsto1																							Cotl11	1.84588e-20	0.25578	0.899	0.687	2.70108e-16	4	Cotl1
Akap13	1.74941e-30	0.651378	0.357	0.291	2.55991e-26	0	Akap13			Ostf11	1.36131e-90	0.473722	0.871	0.585	1.99201e-86	1	Ostf1																							Ifi204	3.07113e-20	0.371833	0.636	0.428	4.49399e-16	4	Ifi204
Tkt	1.74944e-30	0.522598	0.522	0.51	2.55995e-26	0	Tkt			Il17ra1	1.56718e-90	0.357959	0.368	0.141	2.29325e-86	1	Il17ra																							Cox7a21	4.28399e-20	0.282376	0.753	0.532	6.26876e-16	4	Cox7a2
H2-Q7	2.83746e-30	0.70551	0.266	0.188	4.15205e-26	0	H2-Q7			Eif11	5.18198e-90	0.320187	0.996	0.942	7.58279e-86	1	Eif1																							Ccl42	6.35724e-20	0.531112	0.335	0.206	9.30255e-16	4	Ccl4
Abracl	3.88616e-30	0.56879	0.461	0.431	5.68662e-26	0	Abracl			Atp1b31	5.69194e-90	0.489292	0.487	0.225	8.32902e-86	1	Atp1b3																							Cycs2	4.03097e-19	0.274652	0.648	0.416	5.89852e-15	4	Cycs
Stk17b	2.51698e-29	0.623609	0.424	0.368	3.68311e-25	0	Stk17b			Esd	1.01136e-89	0.548153	0.69	0.401	1.47992e-85	1	Esd																							Chmp4b1	1.13644e-18	0.268368	0.696	0.464	1.66296e-14	4	Chmp4b
Cmpk1	3.48866e-29	0.562261	0.435	0.394	5.10495e-25	0	Cmpk1			H2afj1	1.02909e-89	0.509365	0.776	0.469	1.50587e-85	1	H2afj																							Hnrnpa2b12	1.89731e-18	0.261454	0.817	0.601	2.77634e-14	4	Hnrnpa2b1
Hck	1.68396e-28	0.585639	0.458	0.427	2.46414e-24	0	Hck			Rpl10	1.32207e-88	0.317245	0.999	0.967	1.93459e-84	1	Rpl10																							Capza21	2.43048e-18	0.272892	0.907	0.724	3.55653e-14	4	Capza2
Cnn2	2.79622e-27	0.600683	0.393	0.346	4.09171e-23	0	Cnn2			Nxpe4	1.6784e-88	0.422235	0.262	0.086	2.456e-84	1	Nxpe4																							H2-Ab12	2.11672e-17	0.317992	0.967	0.828	3.0974e-13	4	H2-Ab1
Serf2	5.37926e-27	0.250278	0.893	0.912	7.87147e-23	0	Serf2			Sec11c	4.31047e-87	0.51067	0.632	0.342	6.3075e-83	1	Sec11c																							Ccl31	6.4122e-17	0.327379	0.302	0.182	9.38298e-13	4	Ccl3
2010107E04Rik	5.45653e-27	0.46344	0.571	0.585	7.98453e-23	0	2010107E04Rik			Uqcrfs11	5.45274e-87	0.508944	0.679	0.379	7.979e-83	1	Uqcrfs1																							Syngr2	8.42644e-17	0.289684	0.723	0.506	1.23304e-12	4	Syngr2
Ddx5	5.51765e-27	0.379597	0.706	0.736	8.07398e-23	0	Ddx5			Higd1a	8.32977e-87	0.479852	0.454	0.208	1.2189e-82	1	Higd1a																							Irf81	1.39673e-16	0.368836	0.651	0.448	2.04384e-12	4	Irf8
Fam32a	1.79432e-26	0.623654	0.379	0.332	2.62563e-22	0	Fam32a			Mettl9	1.248e-86	0.447667	0.399	0.169	1.82619e-82	1	Mettl9																							H2-Aa2	1.86797e-16	0.363526	0.963	0.788	2.73339e-12	4	H2-Aa
Mcl1	2.39695e-26	0.600013	0.419	0.376	3.50746e-22	0	Mcl1			Ndufa61	2.90881e-86	0.487845	0.856	0.571	4.25646e-82	1	Ndufa6																							H2-Eb12	1.65671e-15	0.298503	0.952	0.748	2.42426e-11	4	H2-Eb1
Gnas	4.5632e-26	0.38107	0.687	0.721	6.67733e-22	0	Gnas			Tgfb1	2.98424e-86	0.557422	0.841	0.576	4.36683e-82	1	Tgfb1																							Eif5a1	2.14207e-15	0.275046	0.86	0.679	3.13449e-11	4	Eif5a
Rgs2	9.90265e-26	0.527518	0.535	0.516	1.44905e-21	0	Rgs2			Atp5c1	4.11082e-86	0.514206	0.828	0.535	6.01537e-82	1	Atp5c1																							Pkm2	3.66643e-15	0.279833	0.818	0.593	5.36509e-11	4	Pkm
Mpc2	4.19148e-25	0.607531	0.354	0.307	6.13339e-21	0	Mpc2			Rps7	1.51282e-85	0.31826	0.997	0.945	2.21371e-81	1	Rps7																							Fos1	1.88565e-14	0.308566	0.656	0.497	2.75927e-10	4	Fos
Hsp90ab1	4.26656e-25	0.318313	0.792	0.809	6.24325e-21	0	Hsp90ab1			Rap1b1	1.51639e-85	0.429976	0.92	0.67	2.21893e-81	1	Rap1b																							Sdcbp1	9.18093e-14	0.250899	0.796	0.597	1.34345e-09	4	Sdcbp
Mgst1	7.41854e-25	0.339	0.381	0.275	1.08556e-20	0	Mgst1			Dusp3	3.25818e-85	0.425988	0.259	0.087	4.76769e-81	1	Dusp3																							Ubc	8.2114e-13	0.258592	0.915	0.792	1.20157e-08	4	Ubc
S100a11	9.98237e-25	0.401693	0.498	0.414	1.46072e-20	0	S100a11			Neat11	7.99969e-85	0.45462	0.74	0.431	1.17059e-80	1	Neat1																							Actb1	5.84173e-12	0.359996	1	0.982	8.5482e-08	4	Actb
Rbm3	1.37768e-24	0.493644	0.531	0.527	2.01596e-20	0	Rbm3			Gm211881	8.7289e-85	0.42993	0.517	0.245	1.2773e-80	1	Gm21188																							Bcl2a1a1	4.87849e-10	0.310838	0.27	0.178	7.1387e-06	4	Bcl2a1a
Zyx	4.58029e-24	0.577902	0.39	0.342	6.70234e-20	0	Zyx			Lims1	1.20904e-84	0.451391	0.416	0.181	1.76918e-80	1	Lims1																							Lpl2	1.6876e-07	0.299408	0.273	0.193	0.00246946	4	Lpl
Aldoa	9.18559e-24	0.4365	0.585	0.595	1.34413e-19	0	Aldoa			Serf21	4.49278e-84	0.366966	0.99	0.893	6.57429e-80	1	Serf2																							Prdx52	0.000490568	0.457255	0.806	0.665	1	4	Prdx5
Tmem51	1.3382e-23	0.619866	0.318	0.262	1.95818e-19	0	Tmem51			Arpc51	1.9273e-83	0.469397	0.893	0.637	2.82022e-79	1	Arpc5																							Showing 1 to 30 of 245 entries, 7 total columns (filtered from 2,319 total entries)
Arhgef1	2.55497e-23	0.631418	0.329	0.276	3.73868e-19	0	Arhgef1			Mcl11	1.26681e-82	0.478467	0.632	0.343	1.85372e-78	1	Mcl1
Psma7	5.04698e-23	0.336582	0.647	0.639	7.38524e-19	0	Psma7			St3gal4	1.31333e-82	0.466776	0.334	0.134	1.9218e-78	1	St3gal4
Ankrd44	6.22695e-23	0.60339	0.278	0.218	9.11189e-19	0	Ankrd44			Slfn1	3.12937e-81	0.467443	0.324	0.128	4.57921e-77	1	Slfn1
Gyg	7.70966e-23	0.599135	0.26	0.198	1.12815e-18	0	Gyg			Cmpk11	1.19909e-80	0.449862	0.658	0.359	1.75463e-76	1	Cmpk1
Eef1g	8.43173e-23	0.395227	0.621	0.646	1.23381e-18	0	Eef1g			Hmgb21	2.46726e-80	0.49445	0.674	0.391	3.61035e-76	1	Hmgb2
Cox6c	8.45256e-23	0.361764	0.658	0.676	1.23686e-18	0	Cox6c			Serp1	2.96174e-80	0.498623	0.746	0.455	4.33392e-76	1	Serp1
Trps1	1.05552e-22	0.581208	0.277	0.215	1.54454e-18	0	Trps1			Anxa6	4.44034e-80	0.501349	0.365	0.158	6.49755e-76	1	Anxa6
Degs1	1.19399e-22	0.562906	0.366	0.316	1.74717e-18	0	Degs1			Vapa	6.38482e-80	0.483999	0.647	0.361	9.34291e-76	1	Vapa
Pim1	1.25803e-22	0.59949	0.393	0.336	1.84087e-18	0	Pim1			Prelid1	1.07209e-79	0.516756	0.529	0.275	1.56879e-75	1	Prelid1
Sf3b6	1.30314e-22	0.530309	0.399	0.367	1.90688e-18	0	Sf3b6			Eif3h	1.20273e-79	0.464458	0.89	0.631	1.75996e-75	1	Eif3h
Tln1	1.33648e-22	0.560702	0.429	0.406	1.95567e-18	0	Tln1			Vrk1	4.08443e-79	0.449316	0.29	0.11	5.97675e-75	1	Vrk1
Pmaip1	1.69226e-22	0.614777	0.258	0.191	2.47629e-18	0	Pmaip1			Kif5b1	1.65021e-78	0.431246	0.496	0.241	2.41475e-74	1	Kif5b
Bnip3l	7.08859e-22	0.587241	0.354	0.31	1.03727e-17	0	Bnip3l			Glud11	2.22863e-78	0.456715	0.619	0.343	3.26115e-74	1	Glud1
Cox6a1	1.07612e-21	0.358579	0.649	0.679	1.57469e-17	0	Cox6a1			Gm26532	2.32297e-78	0.363734	0.264	0.092	3.3992e-74	1	Gm26532
Arpc5	5.30382e-21	0.337379	0.658	0.68	7.76108e-17	0	Arpc5			Cd471	6.1349e-78	0.41382	0.877	0.591	8.9772e-74	1	Cd47
Cycs	8.88858e-21	0.422242	0.462	0.429	1.30067e-16	0	Cycs			Rps26	1.02682e-77	0.39819	0.979	0.842	1.50255e-73	1	Rps26
Ssh2	1.1634e-20	0.565258	0.313	0.26	1.70241e-16	0	Ssh2			Atp6v1e11	1.06251e-76	0.469669	0.611	0.335	1.55478e-72	1	Atp6v1e1
Ubl5	2.45894e-20	0.418625	0.56	0.58	3.59816e-16	0	Ubl5			Hnrnpf1	1.12646e-76	0.43001	0.893	0.65	1.64834e-72	1	Hnrnpf
Ndufa11	8.84087e-20	0.578766	0.343	0.307	1.29368e-15	0	Ndufa11			Oaz11	1.61936e-76	0.362842	0.986	0.875	2.36961e-72	1	Oaz1
Sec61g	1.42577e-19	0.280902	0.723	0.753	2.08634e-15	0	Sec61g			Arl5c	1.93757e-76	0.423409	0.36	0.153	2.83524e-72	1	Arl5c
Rbm39	2.33578e-19	0.274089	0.761	0.818	3.41795e-15	0	Rbm39			Gpr1411	3.06566e-75	0.3484	0.45	0.207	4.48597e-71	1	Gpr141
Nop10	3.37779e-19	0.443204	0.51	0.517	4.94272e-15	0	Nop10			Myl61	7.01857e-75	0.37591	0.977	0.82	1.02703e-70	1	Myl6
S100a4	4.09636e-19	0.304349	0.454	0.352	5.9942e-15	0	S100a4			Chmp4b	1.09841e-74	0.448941	0.738	0.439	1.6073e-70	1	Chmp4b
Adrb2	1.03805e-18	0.560612	0.295	0.242	1.51898e-14	0	Adrb2			1110008F13Rik	1.11673e-73	0.454679	0.667	0.381	1.63412e-69	1	1110008F13Rik
Showing 1 to 30 of 398 entries, 7 total columns (filtered from 2,319 total entries)										Showing 1 to 30 of 600 entries, 7 total columns (filtered from 2,319 total entries)
[truncated: 16 more columns]

## Sheet: Figure 5
		1037	507	1374						CONT VS CM IR					SHAM VS INJURED CM						257	780	180	327	356	1018
	cluster	cmir	cm sham	cont ir	Cell type		cmir	cm sham	cont ir
	0	445	254	837	res mac		42.9122	50.0986	60.917	141.957	70.4438	141.957	41.9572	1.41957	116.747	85.6555	116.747	16.7467	1.16747
	1	66	36	203	CCR2+ KRm		6.36451	7.10059	14.7744	232.137	43.078	232.137	132.137	2.32137	111.565	89.6336	111.565	11.5654	1.11565		cmir 1	cmir 2	cm sham1	cm sham2	contir 1	cont ir2	cell type		cm ir 1	cmir 2	cm sham1	cm sham2	contir 1	cont ir2
	2	227	107	138	Ly6clo		21.8901	21.1045	10.0437	45.8823	217.949	217.949	117.949	2.17949	96.4115	103.722	103.722	3.7221	1.03722		113	332	99	155	191	646	res mac		43.9689	42.5641	55	47.4006	53.6517	63.4578
	3	92	32	51	Nr4a1+ Ly6chi IM		8.87175	6.31164	3.71179	41.8383	239.015	239.015	139.015	2.39015	71.1431	140.562	140.562	40.5617	1.40562		17	49	9	27	79	124	CCR2+ KRm		6.61479	6.28205	5	8.25688	22.191	12.1807
	4	100	29	44	Tmcc1+ IM		9.6432	5.71992	3.20233	33.2082	301.131	301.131	201.131	3.01131	59.3156	168.59	168.59	68.5898	1.6859		68	159	59	48	45	93	Ly6clo		26.4591	20.3846	32.7778	14.6789	12.6404	9.13556
	5	50	16	66	cDC2		4.8216	3.15582	4.80349	99.6245	100.377	100.377	0.376962	1.00377	65.4517	152.784	152.784	52.7845	1.52784		19	73	1	31	11	40	Nr4a1+ Ly6chi IM		7.393	9.35897	0.555556	9.48012	3.08989	3.92927
	6	57	33	35	Ly6a+ IM		5.49662	6.50888	2.54731	46.3431	215.782	215.782	115.782	2.15782	118.416	84.4481	118.416	18.4159	1.18416		18	82	1	28	5	39	Tmcc1+ IM		7.00389	10.5128	0.555556	8.56269	1.40449	3.83104
																					9	41	4	12	13	53	cDC2		3.50195	5.25641	2.22222	3.66972	3.65169	5.20629
																					13	44	7	26	12	23	Ly6a+ IM		5.05837	5.64103	3.88889	7.95107	3.37079	2.25933
							100	100	100										9.12386		257	780	180	327	356	1018			100	100	100	100	100	100
	p_val	avg_log2FC	pct.1	pct.2	p_val_adj	cluster	gene				p_val	avg_log2FC	pct.1	pct.2	p_val_adj	cluster	gene				p_val	avg_log2FC	pct.1	pct.2	p_val_adj	cluster	gene				p_val	avg_log2FC	pct.1	pct.2	p_val_adj	cluster	gene				p_val	avg_log2FC	pct.1	pct.2	p_val_adj	cluster	gene
	All	All	All	All	All		All				All	All	All	All	All		All				All	All	All	All	All		All				All	All	All	All	All		All				All	All	All	All	All		All
Mmp12	9.34958e-86	1.60081	0.584	0.137	1.77446e-81	0	Mmp12			C1qc	1.69095e-291	1.86721	0.992	0.35	3.20925e-287	1	C1qc			Pglyrp1	0	2.88708	0.778	0.068	0	2	Pglyrp1			Plac81	3.16982e-139	2.98288	1	0.252	6.016e-135	3	Plac8			Fn1	0	3.39321	0.936	0.045	0	4	Fn1
Fth11	4.75154e-53	0.625606	0.997	0.998	9.01796e-49	0	Fth1			C1qa	1.15269e-259	1.7737	0.993	0.373	2.1877e-255	1	C1qa			Ace	0	2.34736	0.816	0.085	0	2	Ace			Gm97331	1.80902e-109	1.30891	0.743	0.117	3.43334e-105	3	Gm9733			F13a11	1.75448e-291	2.76352	0.965	0.068	3.32983e-287	4	F13a1
H2-Eb11	9.83918e-53	0.728468	1	0.81	1.86738e-48	0	H2-Eb1			Cd81	1.4915e-258	1.61001	0.991	0.486	2.83072e-254	1	Cd81			Cd300e	0	2.26313	0.659	0.016	0	2	Cd300e			S100a41	5.84337e-109	2.21566	0.994	0.297	1.10901e-104	3	S100a4			Ly6c21	1.87875e-271	3.26891	0.931	0.069	3.56568e-267	4	Ly6c2
Wfdc17	6.14556e-46	1.04497	0.964	0.71	1.16637e-41	0	Wfdc17			C1qb	1.14968e-245	1.69311	0.993	0.37	2.18197e-241	1	C1qb			Treml4	2.56347e-282	2.14362	0.769	0.088	4.8652e-278	2	Treml4			Sirpb1c1	2.4192e-99	1.51907	0.863	0.197	4.5914e-95	3	Sirpb1c			Sell	7.31392e-265	1.46172	0.665	0.021	1.38811e-260	4	Sell
Slamf91	1.3722e-45	0.834806	0.934	0.589	2.6043e-41	0	Slamf9			Serinc3	2.05624e-231	1.13713	0.99	0.926	3.90254e-227	1	Serinc3			Ear2	1.61765e-260	2.5381	0.761	0.095	3.07014e-256	2	Ear2			Hpse	1.02099e-92	0.884674	0.537	0.068	1.93773e-88	3	Hpse			Cd1771	2.98014e-237	1.23892	0.642	0.025	5.65601e-233	4	Cd177
Ccr2	3.62272e-45	0.902943	0.702	0.29	6.87556e-41	0	Ccr2			Selenop	1.19462e-223	1.49637	0.955	0.737	2.26727e-219	1	Selenop			Eno3	3.78642e-257	2.21826	0.691	0.069	7.18624e-253	2	Eno3			Hp1	2.46798e-90	1.39308	0.823	0.163	4.68398e-86	3	Hp			Slpi	3.2881e-232	1.993	0.636	0.026	6.24049e-228	4	Slpi
Tgfbr11	3.84867e-45	0.854464	0.941	0.643	7.30439e-41	0	Tgfbr1			Cst3	1.22047e-217	1.10883	0.999	0.996	2.31634e-213	1	Cst3			S1pr5	9.27997e-240	1.41287	0.544	0.029	1.76124e-235	2	S1pr5			Gsr1	9.14716e-89	1.59497	0.983	0.307	1.73604e-84	3	Gsr			Mmp8	1.56615e-225	0.924524	0.439	0.005	2.97239e-221	4	Mmp8
Gm34084	8.69535e-45	1.08319	0.734	0.392	1.65029e-40	0	Gm34084			Itm2b	3.40411e-216	0.857836	0.997	0.991	6.46066e-212	1	Itm2b			Itgal	1.56656e-239	2.56485	0.847	0.192	2.97317e-235	2	Itgal			S100a61	3.56495e-87	1.9685	0.994	0.393	6.76593e-83	3	S100a6			Vcan	2.41509e-208	1.3055	0.445	0.008	4.58359e-204	4	Vcan
Cd741	2.67736e-44	0.632659	1	0.936	5.08136e-40	0	Cd74			Cd63	3.3149e-211	1.60613	0.803	0.295	6.29134e-207	1	Cd63			Adgre4	4.81756e-235	1.94794	0.763	0.123	9.14324e-231	2	Adgre4			H3f3a1	2.45315e-85	1.40937	1	0.978	4.65584e-81	3	H3f3a			Mgst12	3.14836e-186	2.47429	0.948	0.135	5.97526e-182	4	Mgst1
H2-Ab11	2.67512e-42	0.667563	1	0.82	5.07711e-38	0	H2-Ab1			Cd14	7.7103e-202	1.53339	0.901	0.433	1.46334e-197	1	Cd14			Nr4a1	7.73925e-232	2.17769	0.778	0.129	1.46883e-227	2	Nr4a1			Anxa21	1.18649e-82	1.63545	0.971	0.326	2.25184e-78	3	Anxa2			Hp2	6.98023e-181	2.94468	0.977	0.154	1.32478e-176	4	Hp
Scimp1	7.25213e-40	0.827568	0.839	0.489	1.37638e-35	0	Scimp			Lilra5	7.51016e-200	1.3423	0.893	0.38	1.42535e-195	1	Lilra5			Fabp4	2.59252e-202	1.98681	0.585	0.065	4.92034e-198	2	Fabp4			Gm211881	5.46776e-81	1.17117	0.834	0.2	1.03773e-76	3	Gm21188			Chil31	7.13431e-181	3.47002	0.728	0.064	1.35402e-176	4	Chil3
Hexb1	5.77232e-36	0.661038	0.974	0.832	1.09553e-31	0	Hexb			Maf	2.83368e-196	1.66286	0.795	0.331	5.37804e-192	1	Maf			Ceacam1	2.35332e-193	1.70144	0.663	0.107	4.46636e-189	2	Ceacam1			Ly6c2	9.82685e-81	0.8531	0.594	0.09	1.86504e-76	3	Ly6c2			Glipr21	4.50908e-180	1.16718	0.688	0.052	8.55778e-176	4	Glipr2
Clec4b1	1.95017e-35	0.80069	0.659	0.325	3.70123e-31	0	Clec4b1			H2-Aa	2.15515e-194	1.22737	0.997	0.658	4.09025e-190	1	H2-Aa			Samsn1	4.45416e-182	1.95181	0.82	0.245	8.45355e-178	2	Samsn1			Msrb11	1.40795e-80	1.72717	0.994	0.392	2.67214e-76	3	Msrb1			Capg1	4.60404e-180	1.88297	0.861	0.103	8.738e-176	4	Capg
Cd721	1.64799e-33	0.714038	0.925	0.59	3.12772e-29	0	Cd72			Cd74	1.03966e-193	1.2073	1	0.88	1.97317e-189	1	Cd74			Rbpms	1.76289e-180	1.67624	0.733	0.172	3.34578e-176	2	Rbpms			Ace1	9.55033e-80	1.09412	0.806	0.164	1.81256e-75	3	Ace			Hopx1	9.68903e-172	1.68454	0.803	0.089	1.83888e-167	4	Hopx
Cadm11	5.74316e-33	0.746869	0.702	0.372	1.08999e-28	0	Cadm1			Stab1	6.31002e-192	1.59236	0.618	0.101	1.19758e-187	1	Stab1			Trem3	1.12073e-176	1.24604	0.525	0.056	2.12703e-172	2	Trem3			Gm51501	2.15926e-79	0.856294	0.611	0.103	4.09807e-75	3	Gm5150			Ms4a8a1	4.41381e-156	1.01162	0.549	0.035	8.37697e-152	4	Ms4a8a
C1qb1	2.64367e-32	0.691858	1	0.662	5.01741e-28	0	C1qb			Dab2	1.60979e-187	1.42171	0.816	0.322	3.05522e-183	1	Dab2			Klf4	1.67257e-176	1.84043	0.769	0.19	3.17438e-172	2	Klf4			Plaur1	2.26718e-79	1.10685	0.731	0.153	4.30288e-75	3	Plaur			C31	6.46494e-144	1.43138	0.751	0.089	1.22698e-139	4	C3
H2-Aa1	7.62614e-32	0.587275	1	0.817	1.44737e-27	0	H2-Aa			Apoe	3.9159e-187	1.85237	0.964	0.763	7.43199e-183	1	Apoe			Cebpb	4.20379e-176	2.39878	0.951	0.587	7.97837e-172	2	Cebpb			Emilin21	3.27768e-79	1.13442	0.829	0.202	6.22071e-75	3	Emilin2			Anxa12	1.07222e-142	2.25735	0.936	0.184	2.03497e-138	4	Anxa1
Cxcl161	1.19003e-31	0.654705	0.954	0.631	2.25855e-27	0	Cxcl16			Cxcl16	3.56971e-186	1.25578	0.921	0.381	6.77495e-182	1	Cxcl16			Adgre5	1.38975e-170	1.86752	0.892	0.322	2.6376e-166	2	Adgre5			Tmsb101	7.84438e-79	1.87956	1	0.759	1.48879e-74	3	Tmsb10			Padi4	2.08105e-136	0.597463	0.318	0.008	3.94962e-132	4	Padi4
Ly861	9.5235e-31	0.551771	0.993	0.896	1.80746e-26	0	Ly86			Malat1	1.0233e-183	0.700922	1	1	1.94213e-179	1	Malat1			Dusp5	2.86587e-170	1.18875	0.483	0.045	5.43913e-166	2	Dusp5			Il17ra1	1.73345e-77	1.10364	0.857	0.218	3.28992e-73	3	Il17ra			Pdlim11	6.27395e-134	1.11207	0.653	0.068	1.19073e-129	4	Pdlim1
Aif11	1.34491e-30	0.617817	0.941	0.701	2.55251e-26	0	Aif1			Rgs10	7.8047e-181	1.11551	0.933	0.648	1.48125e-176	1	Rgs10			Smpdl3a	1.21939e-164	1.9368	0.864	0.314	2.31428e-160	2	Smpdl3a			Ifitm61	4.98879e-76	1.43574	0.909	0.262	9.46823e-72	3	Ifitm6			S100a101	8.35234e-129	2.54438	0.954	0.243	1.58519e-124	4	S100a10
Ms4a71	6.36744e-30	0.690724	0.895	0.564	1.20848e-25	0	Ms4a7			Ms4a7	1.65159e-174	1.36129	0.865	0.304	3.13454e-170	1	Ms4a7			Gngt2	5.85015e-164	2.06806	0.941	0.682	1.1103e-159	2	Gngt2			Nr4a11	1.11844e-74	1.15177	0.823	0.197	2.12269e-70	3	Nr4a1			Tnfaip22	1.872e-128	1.34995	0.832	0.128	3.55286e-124	4	Tnfaip2
C1qa1	1.81657e-27	0.647877	1	0.664	3.44767e-23	0	C1qa			H2-Ab1	4.87665e-174	1.18109	0.997	0.664	9.25539e-170	1	H2-Ab1			Klf2	3.38639e-160	2.14255	0.9	0.397	6.42703e-156	2	Klf2			Nxpe41	9.18547e-73	0.908219	0.697	0.145	1.74331e-68	3	Nxpe4			Emilin22	2.29443e-124	1.49507	0.954	0.195	4.35461e-120	4	Emilin2
Asb21	3.13745e-27	0.755821	0.456	0.197	5.95456e-23	0	Asb2			H2-Eb1	1.13949e-170	1.22646	0.997	0.644	2.16263e-166	1	H2-Eb1			Tgm2	1.60344e-159	1.25004	0.487	0.052	3.04316e-155	2	Tgm2			Gpr1411	3.29643e-72	1.19353	0.829	0.227	6.25629e-68	3	Gpr141			S100a42	3.48353e-123	2.50002	1	0.297	6.6114e-119	4	S100a4
Tmem176b1	8.08794e-27	0.511162	0.993	0.816	1.53501e-22	0	Tmem176b			Timp2	1.25739e-167	1.22752	0.807	0.357	2.3864e-163	1	Timp2			Myo1g	1.70261e-153	1.70655	0.754	0.24	3.23138e-149	2	Myo1g			Lgals31	1.86929e-71	1.56015	1	0.573	3.54773e-67	3	Lgals3			Gm97332	4.6339e-123	1.42911	0.78	0.115	8.79467e-119	4	Gm9733
Basp11	1.66554e-26	0.591747	0.908	0.595	3.16102e-22	0	Basp1			Mafb	4.66391e-167	1.32485	0.896	0.506	8.85163e-163	1	Mafb			G0s2	1.03466e-152	1.24163	0.371	0.021	1.96367e-148	2	G0s2			Chil3	4.23221e-71	1.46821	0.503	0.078	8.03231e-67	3	Chil3			Plac82	6.98812e-122	2.51118	0.994	0.253	1.32627e-117	4	Plac8
Ctss1	1.98925e-25	0.349751	1	0.995	3.77541e-21	0	Ctss			Basp1	1.27488e-165	1.14755	0.868	0.361	2.41959e-161	1	Basp1			Gsr	2.08575e-151	1.54365	0.837	0.253	3.95855e-147	2	Gsr			Coro1a1	1.53949e-70	1.21585	1	0.916	2.92179e-66	3	Coro1a			Gda2	1.0513e-116	1.50469	0.908	0.17	1.99525e-112	4	Gda
Ckb1	5.70391e-25	0.560889	0.931	0.717	1.08255e-20	0	Ckb			St3gal6	1.55717e-162	1.27949	0.697	0.207	2.95535e-158	1	St3gal6			Fgr	1.19805e-150	1.66622	0.822	0.306	2.27379e-146	2	Fgr			Adssl11	2.02762e-70	1.04384	0.811	0.214	3.84823e-66	3	Adssl1			S100a62	1.18521e-115	2.73643	1	0.393	2.24941e-111	4	S100a6
Rps21	1.33224e-23	0.311188	1	0.994	2.52846e-19	0	Rps21			Cd72	3.47436e-162	1.23134	0.874	0.348	6.594e-158	1	Cd72			Rasgrp2	3.96478e-150	1.40793	0.646	0.138	7.52476e-146	2	Rasgrp2			Ifitm31	2.64981e-70	1.53219	1	0.902	5.02908e-66	3	Ifitm3			Ahnak2	2.49132e-115	2.25912	1	0.354	4.72827e-111	4	Ahnak
Rpl39	2.2145e-23	0.357338	1	0.992	4.2029e-19	0	Rpl39			Mrc1	2.20572e-161	1.50192	0.667	0.198	4.18624e-157	1	Mrc1			Agpat4	7.36931e-150	1.60082	0.691	0.186	1.39862e-145	2	Agpat4			Vim	3.09294e-70	1.48479	0.989	0.434	5.87009e-66	3	Vim			Stxbp6	5.31523e-113	0.765573	0.491	0.043	1.00878e-108	4	Stxbp6
Rps4x	3.41208e-23	0.333004	1	0.992	6.47579e-19	0	Rps4x			Trf	2.94194e-153	1.13462	0.882	0.571	5.58351e-149	1	Trf			Ifitm6	1.01456e-147	1.57359	0.788	0.207	1.92553e-143	2	Ifitm6			Adgre41	6.23455e-70	0.936966	0.806	0.19	1.18326e-65	3	Adgre4			Ms4a4c1	2.08568e-112	1.92975	0.948	0.241	3.95842e-108	4	Ms4a4c
Cd811	4.64696e-23	0.559385	0.993	0.724	8.81946e-19	0	Cd81			C5ar1	5.7426e-147	1.32821	0.719	0.297	1.08989e-142	1	C5ar1			Napsa	7.16621e-146	1.75369	0.879	0.368	1.36007e-141	2	Napsa			Add31	9.35094e-70	1.05083	0.811	0.213	1.77472e-65	3	Add3			Vim1	1.28505e-111	3.13572	1	0.434	2.4389e-107	4	Vim
Unc93b11	8.87966e-23	0.47367	0.974	0.909	1.68527e-18	0	Unc93b1			H2-DMb1	6.86235e-147	0.996435	0.97	0.65	1.3024e-142	1	H2-DMb1			Dusp16	3.0295e-144	1.65395	0.674	0.178	5.74969e-140	2	Dusp16			Gda1	1.78151e-69	1.06531	0.766	0.178	3.38112e-65	3	Gda			F102	2.16432e-108	0.989481	0.624	0.077	4.10767e-104	4	F10
Clec4a2	1.47963e-22	0.582988	0.731	0.486	2.80819e-18	0	Clec4a2			P2ry6	7.97131e-146	1.05132	0.865	0.522	1.51287e-141	1	P2ry6			Il17ra	3.06786e-143	1.46619	0.682	0.174	5.82248e-139	2	Il17ra			Ms4a4c	1.87092e-69	1.20277	0.851	0.247	3.55082e-65	3	Ms4a4c			Plcb1	1.49713e-107	0.806882	0.451	0.036	2.84141e-103	4	Plcb1
Phf11b1	1.51003e-22	0.532355	0.764	0.511	2.86588e-18	0	Phf11b			Rtn4	2.21553e-144	0.947954	0.953	0.839	4.20486e-140	1	Rtn4			Slc12a2	3.12482e-143	1.35611	0.449	0.051	5.9306e-139	2	Slc12a2			Hopx	5.39056e-69	0.897844	0.571	0.104	1.02307e-64	3	Hopx			Emb1	4.55469e-105	1.89825	1	0.363	8.64436e-101	4	Emb
Creb51	1.57805e-22	0.532673	0.643	0.348	2.99498e-18	0	Creb5			Vcam1	1.95189e-143	1.61589	0.488	0.062	3.70449e-139	1	Vcam1			Ldlrad3	4.09269e-142	1.31555	0.511	0.078	7.76752e-138	2	Ldlrad3			Serpinb2	1.11867e-67	0.712909	0.429	0.058	2.12312e-63	3	Serpinb2			Anxa22	4.87656e-102	2.00106	0.971	0.326	9.25523e-98	4	Anxa2
Cdk61	1.50613e-21	0.633032	0.603	0.34	2.85848e-17	0	Cdk6			Tmem176b	1.85022e-136	0.948462	0.988	0.664	3.51154e-132	1	Tmem176b			Nupr1	1.24289e-141	1.41895	0.644	0.147	2.35889e-137	2	Nupr1			Itgal1	1.95999e-66	1.04734	0.897	0.26	3.71987e-62	3	Itgal			Ifitm62	1.11038e-101	1.80564	0.965	0.259	2.10739e-97	4	Ifitm6
Rplp11	2.82807e-21	0.29577	0.997	0.996	5.36739e-17	0	Rplp1			Hpgds	3.73839e-132	1.15085	0.618	0.184	7.09509e-128	1	Hpgds			Ccdc88c	1.22483e-140	1.28097	0.547	0.096	2.3246e-136	2	Ccdc88c			Napsa1	7.90875e-66	1.3822	0.989	0.416	1.501e-61	3	Napsa			Slfn11	1.62572e-101	1.27271	0.665	0.101	3.08546e-97	4	Slfn1
Tmem176a1	5.39811e-21	0.468496	0.974	0.792	1.02451e-16	0	Tmem176a			Hexb	7.7761e-130	0.9677	0.943	0.739	1.47583e-125	1	Hexb			Msrb1	4.31091e-140	1.87577	0.845	0.347	8.18167e-136	2	Msrb1			Rasgrp21	1.73028e-65	1.01714	0.754	0.186	3.28389e-61	3	Rasgrp2			AI8399791	4.56113e-99	0.941857	0.555	0.069	8.65657e-95	4	AI839979
Fcgr41	9.8919e-21	0.457413	0.895	0.669	1.87738e-16	0	Fcgr4			Mgl2	4.78704e-126	0.978963	0.775	0.279	9.08533e-122	1	Mgl2			Gcnt2	2.08433e-139	1.21008	0.481	0.067	3.95585e-135	2	Gcnt2			Atp1a31	4.61705e-65	0.665982	0.554	0.099	8.76269e-61	3	Atp1a3			Mcemp12	5.86341e-98	1.25822	0.815	0.158	1.11282e-93	4	Mcemp1
Ctsc1	1.21375e-20	0.421803	0.99	0.888	2.30358e-16	0	Ctsc			Pf4	2.16541e-123	1.71348	0.414	0.045	4.10974e-119	1	Pf4			Stk10	2.51686e-136	1.62407	0.78	0.314	4.77674e-132	2	Stk10			Crip1	8.11925e-65	1.7155	1	0.8	1.54095e-60	3	Crip1			Lyz21	3.89606e-97	2.26642	1	0.963	7.39434e-93	4	Lyz2
Rps24	1.24511e-20	0.28614	1	0.995	2.36309e-16	0	Rps24			Fcgr3	4.8435e-123	0.858882	0.942	0.747	9.19248e-119	1	Fcgr3			Krt80	3.58131e-135	1.45685	0.574	0.12	6.79697e-131	2	Krt80			Ahnak1	2.29024e-64	1.30448	0.937	0.358	4.34664e-60	3	Ahnak			Sgms2	7.31019e-97	0.634135	0.347	0.021	1.3874e-92	4	Sgms2
Rpl12	1.91481e-19	0.344355	0.99	0.979	3.63412e-15	0	Rpl12			Plxdc2	2.42634e-122	1.2326	0.514	0.118	4.60496e-118	1	Plxdc2			Mdm1	1.76292e-134	1.00934	0.375	0.032	3.34584e-130	2	Mdm1			Cd300a1	3.20759e-64	1.23814	1	0.565	6.08769e-60	3	Cd300a			Mefv1	2.23703e-96	0.901839	0.543	0.067	4.24565e-92	4	Mefv
Wnk11	2.94109e-19	0.490371	0.905	0.783	5.5819e-15	0	Wnk1			Tanc2	7.67538e-121	1.01317	0.557	0.142	1.45671e-116	1	Tanc2			L1cam	1.77489e-131	1.06198	0.434	0.054	3.36856e-127	2	L1cam			Adgre51	4.30632e-64	1.26781	0.966	0.379	8.17296e-60	3	Adgre5			Lgals32	2.32926e-96	2.24287	0.988	0.574	4.4207e-92	4	Lgals3
AW112010	5.11446e-19	0.697226	0.636	0.398	9.70674e-15	0	AW112010			Scimp	1.74877e-119	0.966052	0.737	0.292	3.31899e-115	1	Scimp			Itgb2	2.45885e-130	1.591	0.888	0.576	4.66665e-126	2	Itgb2			Smpdl3a1	1.63824e-63	1.28328	0.971	0.367	3.10922e-59	3	Smpdl3a			Tppp32	1.63095e-92	1.42665	0.699	0.119	3.09539e-88	4	Tppp3
Rps5	7.47785e-19	0.334203	0.997	0.991	1.41922e-14	0	Rps5			Pea15a	1.67379e-117	1.00229	0.714	0.344	3.17669e-113	1	Pea15a			Gpcpd1	1.03557e-129	1.42133	0.703	0.216	1.96541e-125	2	Gpcpd1			Klf21	2.12806e-63	1.61696	0.971	0.447	4.03885e-59	3	Klf2			Plaur2	3.18528e-92	1.1276	0.792	0.15	6.04534e-88	4	Plaur
Itgax	1.37689e-18	0.553937	0.466	0.239	2.61321e-14	0	Itgax			Sdc4	9.11146e-117	1.19343	0.576	0.183	1.72926e-112	1	Sdc4			Rap1b	1.18246e-129	1.35813	0.956	0.822	2.24419e-125	2	Rap1b			Lrp11	7.26823e-63	1.10826	0.926	0.346	1.37944e-58	3	Lrp1			Gsr2	2.4864e-89	1.66908	0.977	0.308	4.71895e-85	4	Gsr
Ctsh1	2.0215e-18	0.37372	0.99	0.946	3.83661e-14	0	Ctsh			Lgmn	2.92157e-115	0.871743	0.907	0.716	5.54485e-111	1	Lgmn			Tnfrsf1b	5.65534e-129	1.48937	0.78	0.302	1.07333e-124	2	Tnfrsf1b			Sirpb1b1	8.19809e-60	0.742781	0.56	0.113	1.55592e-55	3	Sirpb1b			Ccl91	9.6257e-88	1.67306	0.954	0.322	1.82686e-83	4	Ccl9
Arhgap221	2.24085e-18	0.442699	0.43	0.204	4.2529e-14	0	Arhgap22			Adgre1	9.54642e-115	0.966793	0.854	0.589	1.81182e-110	1	Adgre1			Flna	2.55601e-128	1.54466	0.833	0.406	4.85106e-124	2	Flna			Gngt21	4.41892e-59	1.51502	0.994	0.706	8.38667e-55	3	Gngt2			Ccr22	5.06315e-87	1.7302	0.971	0.293	9.60934e-83	4	Ccr2
Mmp131	2.50185e-18	0.565913	0.538	0.284	4.74826e-14	0	Mmp13			H2-DMa	1.54322e-112	0.81802	0.967	0.712	2.92887e-108	1	H2-DMa			Gpx1	1.32432e-127	1.30281	0.983	0.939	2.51343e-123	2	Gpx1			Samsn11	8.92983e-59	1.03524	0.886	0.303	1.69479e-54	3	Samsn1			S100a112	2.71877e-86	1.8522	0.988	0.44	5.15996e-82	4	S100a11
Gatm1	2.33204e-17	0.479334	0.767	0.559	4.42598e-13	0	Gatm			Txnip	1.63795e-112	0.853263	0.939	0.857	3.10867e-108	1	Txnip			Itga4	3.0321e-125	1.6489	0.824	0.384	5.75463e-121	2	Itga4			Gpx11	1.34413e-58	1.07416	1	0.942	2.55102e-54	3	Gpx1			Gm51502	3.0993e-83	0.961128	0.624	0.103	5.88215e-79	4	Gm5150
Clec12a	4.71111e-17	0.703986	0.554	0.352	8.94121e-13	0	Clec12a			Slco2b1	2.44426e-112	0.996311	0.491	0.113	4.63896e-108	1	Slco2b1			Slc16a3	3.47067e-123	1.24296	0.542	0.113	6.58699e-119	2	Slc16a3			Nupr11	1.16658e-57	1.048	0.714	0.196	2.21406e-53	3	Nupr1			Add32	6.37814e-83	1.10487	0.873	0.209	1.21051e-78	4	Add3
Rps13	6.86183e-17	0.310686	0.997	0.99	1.30231e-12	0	Rps13			Tmem176a	4.4774e-112	0.847335	0.966	0.639	8.49765e-108	1	Tmem176a			Spn	1.47086e-122	1.55002	0.801	0.361	2.79154e-118	2	Spn			Mrpl331	1.71702e-57	1.18485	0.966	0.503	3.25873e-53	3	Mrpl33			Tmsb102	1.81176e-82	1.95474	1	0.759	3.43854e-78	4	Tmsb10
Sh2d1b1	1.54504e-16	0.471303	0.449	0.244	2.93234e-12	0	Sh2d1b1			Slamf9	1.2348e-110	0.937095	0.823	0.405	2.34353e-106	1	Slamf9			Ly6i	2.95633e-121	1.09651	0.396	0.046	5.61081e-117	2	Ly6i			Ear21	5.80202e-57	1.10793	0.691	0.172	1.10117e-52	3	Ear2			Itgb72	6.79585e-82	1.20402	0.85	0.207	1.28978e-77	4	Itgb7
Rps20	1.82913e-16	0.312371	1	0.991	3.4715e-12	0	Rps20			Axl	1.35585e-110	0.93949	0.693	0.281	2.57328e-106	1	Axl			Zfyve9	7.12384e-117	1.10936	0.542	0.119	1.35203e-112	2	Zfyve9			Arpc1b1	7.27644e-57	0.865847	1	0.944	1.381e-52	3	Arpc1b			Crip11	3.13454e-81	2.16903	0.994	0.801	5.94905e-77	4	Crip1
Rpl23	8.52118e-16	0.265016	1	0.997	1.61724e-11	0	Rpl23			Tmcc3	1.40077e-109	0.96855	0.635	0.245	2.65852e-105	1	Tmcc3			Pou2f2	6.06116e-116	1.27429	0.97	0.833	1.15035e-111	2	Pou2f2			Cebpb1	1.3929e-56	1.45815	0.994	0.624	2.64359e-52	3	Cebpb			Sirpb1c2	1.17641e-80	1.2511	0.838	0.199	2.2327e-76	4	Sirpb1c
Pdgfb1	1.32117e-15	0.472823	0.623	0.383	2.50744e-11	0	Pdgfb			Aif1	3.79e-107	0.862326	0.887	0.546	7.19304e-103	1	Aif1			Clec4e	6.96227e-116	1.5379	0.386	0.047	1.32137e-111	2	Clec4e			Ms4a8a	1.98267e-56	0.519613	0.354	0.047	3.76291e-52	3	Ms4a8a			Ifitm32	3.36362e-77	1.65419	1	0.902	6.38382e-73	4	Ifitm3
Eef1a1	1.53564e-15	0.266778	1	0.998	2.9145e-11	0	Eef1a1			Adap2	9.66832e-106	0.953715	0.65	0.267	1.83495e-101	1	Adap2			Gda	9.13106e-116	1.31424	0.597	0.139	1.73298e-111	2	Gda			Rplp0	4.79995e-56	0.794228	1	0.99	9.10983e-52	3	Rplp0			Msrb12	9.69466e-76	1.67019	0.983	0.393	1.83995e-71	4	Msrb1
Rgs101	1.546e-15	0.402346	0.944	0.781	2.93415e-11	0	Rgs10			Fth1	1.11412e-104	0.561295	0.999	0.997	2.11448e-100	1	Fth1			Smc6	1.46302e-115	1.58559	0.756	0.326	2.77666e-111	2	Smc6			Samhd11	6.17782e-56	1.21174	0.977	0.67	1.17249e-51	3	Samhd1			Smpdl3a2	3.47802e-74	1.47698	0.988	0.366	6.60093e-70	4	Smpdl3a
C1qc1	2.73098e-15	0.500502	1	0.651	5.18312e-11	0	C1qc			Rnase4	2.54594e-102	1.09373	0.63	0.298	4.83194e-98	1	Rnase4			Cyfip2	3.60262e-113	1.20235	0.506	0.107	6.83742e-109	2	Cyfip2			Mgst11	6.76562e-56	0.823201	0.663	0.153	1.28405e-51	3	Mgst1			Ccl62	4.21103e-74	1.75277	0.994	0.707	7.99211e-70	4	Ccl6
Cd141	3.311e-15	0.337282	0.911	0.652	6.28395e-11	0	Cd14			Cfh	6.47445e-100	1.02067	0.644	0.3	1.22879e-95	1	Cfh			Heg1	5.79719e-113	1.04196	0.403	0.056	1.10025e-108	2	Heg1			Cdkn2d	8.21659e-55	0.713195	0.589	0.131	1.55943e-50	3	Cdkn2d			Gm16731	5.03858e-74	0.604295	0.312	0.026	9.56271e-70	4	Gm1673
Lacc11	3.64206e-15	0.420286	0.689	0.455	6.91227e-11	0	Lacc1			Hpgd	2.19106e-97	1.02987	0.846	0.55	4.15842e-93	1	Hpgd			Ltb	1.58611e-111	1.20157	0.466	0.084	3.01028e-107	2	Ltb			Ceacam11	2.93806e-54	0.925331	0.669	0.167	5.57615e-50	3	Ceacam1			Ms4a6c2	6.89142e-73	1.53376	1	0.7	1.30792e-68	4	Ms4a6c
Fnbp11	7.20403e-15	0.457098	0.787	0.582	1.36725e-10	0	Fnbp1			Arrb2	1.21853e-95	0.877464	0.732	0.438	2.31265e-91	1	Arrb2			Nadk	2.26448e-110	1.3969	0.801	0.37	4.29776e-106	2	Nadk			Ms4a6c1	4.8938e-54	1.2384	0.994	0.7	9.28794e-50	3	Ms4a6c			Alox5ap1	5.24725e-72	1.19754	1	0.885	9.95876e-68	4	Alox5ap
Snx51	1.03738e-14	0.398751	0.879	0.74	1.96885e-10	0	Snx5			Snx5	3.0929e-92	0.778535	0.86	0.637	5.87002e-88	1	Snx5			Slc44a2	8.07691e-109	1.24657	0.614	0.182	1.53292e-104	2	Slc44a2			Gm361611	4.25479e-52	0.742547	0.537	0.117	8.07517e-48	3	Gm36161			Sem12	3.37204e-71	1.1793	0.994	0.847	6.39979e-67	4	Sem1
Lair1	1.57785e-14	0.421371	0.816	0.605	2.99459e-10	0	Lair1			Pmepa1	8.19252e-92	1.22658	0.408	0.088	1.55486e-87	1	Pmepa1			Pygl	1.32329e-106	1.0859	0.492	0.105	2.51147e-102	2	Pygl			Taldo11	4.44098e-52	1.08601	0.994	0.717	8.42854e-48	3	Taldo1			Pygl2	1.84826e-70	0.823946	0.676	0.135	3.50781e-66	4	Pygl
Rpl32	2.43503e-14	0.276618	0.997	0.992	4.62143e-10	0	Rpl32			Ctsc	2.60257e-91	0.713723	0.967	0.822	4.93942e-87	1	Ctsc			Rras	9.96406e-106	1.37347	0.708	0.286	1.89108e-101	2	Rras			Rara1	9.13079e-52	0.78434	0.663	0.172	1.73293e-47	3	Rara			Gpr1412	3.77403e-70	1.05336	0.838	0.227	7.16272e-66	4	Gpr141
Blnk1	2.60559e-14	0.326662	0.521	0.284	4.94515e-10	0	Blnk			Runx1	1.46076e-90	0.981783	0.778	0.575	2.77238e-86	1	Runx1			Gm21188	2.85761e-105	1.21123	0.604	0.168	5.42345e-101	2	Gm21188			Anxa11	1.23189e-51	0.886696	0.714	0.197	2.338e-47	3	Anxa1			Cd442	4.5841e-70	1.35447	0.942	0.353	8.70016e-66	4	Cd44
Nes	8.44841e-14	0.392523	0.295	0.131	1.60342e-09	0	Nes			Cttnbp2nl	5.68526e-90	0.895556	0.536	0.198	1.079e-85	1	Cttnbp2nl			Coro1a	1.55147e-104	1.06679	0.97	0.911	2.94454e-100	2	Coro1a			Tnfsf13os	1.8935e-51	0.450563	0.326	0.043	3.59368e-47	3	Tnfsf13os			Itga1	8.69265e-70	0.648305	0.364	0.039	1.64978e-65	4	Itga1
Rpl17	9.15521e-14	0.252364	1	0.99	1.73757e-09	0	Rpl17			Cd86	1.09051e-89	0.944824	0.618	0.301	2.06967e-85	1	Cd86			Cd300a	2.45411e-104	1.2947	0.89	0.534	4.65765e-100	2	Cd300a			Lyz2	4.43997e-51	1.23075	1	0.963	8.42663e-47	3	Lyz2			Pira21	9.23986e-70	0.713089	0.514	0.083	1.75363e-65	4	Pira2
Rpl18a	1.58705e-13	0.263675	0.997	0.993	3.01206e-09	0	Rpl18a			Gpr65	3.90615e-88	0.924717	0.706	0.401	7.41348e-84	1	Gpr65			Nxpe4	1.71827e-103	1.09064	0.508	0.115	3.26111e-99	2	Nxpe4			Slc25a51	6.07128e-51	1.06571	0.983	0.696	1.15227e-46	3	Slc25a5			Prdx52	3.20802e-68	1.50484	0.983	0.745	6.08849e-64	4	Prdx5
Tle11	1.98948e-13	0.462669	0.511	0.325	3.77584e-09	0	Tle1			Dst	7.08128e-87	0.863324	0.501	0.168	1.34396e-82	1	Dst			Msn	4.44909e-102	1.08472	0.947	0.86	8.44394e-98	2	Msn			Sem11	8.60778e-51	0.898699	1	0.847	1.63367e-46	3	Sem1			Ltb4r12	3.9355e-68	1.00667	0.659	0.141	7.46919e-64	4	Ltb4r1
Ywhah	3.82704e-13	0.410988	0.846	0.765	7.26333e-09	0	Ywhah			Col14a1	2.44347e-86	0.853951	0.346	0.051	4.63745e-82	1	Col14a1			Hsd11b1	8.59324e-101	0.814198	0.29	0.025	1.63091e-96	2	Hsd11b1			Emp31	1.6412e-50	1.34304	0.994	0.732	3.11484e-46	3	Emp3			Mrpl332	1.65969e-67	1.38347	0.971	0.503	3.14993e-63	4	Mrpl33
Tspan32	4.80252e-13	0.342912	0.295	0.139	9.1147e-09	0	Tspan32			Ly86	2.74072e-86	0.631298	0.975	0.83	5.2016e-82	1	Ly86			Lsp1	1.56773e-100	1.25052	0.911	0.584	2.97539e-96	2	Lsp1			Cytip1	2.90374e-50	1.09711	0.977	0.566	5.511e-46	3	Cytip			Lilra6	1.18724e-66	0.520516	0.353	0.038	2.25326e-62	4	Lilra6
Rpl3	5.16001e-13	0.279701	0.997	0.98	9.79318e-09	0	Rpl3			C3ar1	1.16971e-85	0.862233	0.52	0.177	2.21998e-81	1	C3ar1			Thbd	1.28904e-99	0.891278	0.4	0.065	2.44647e-95	2	Thbd			Cd441	3.30175e-50	1.06009	0.886	0.356	6.26639e-46	3	Cd44			Idh12	1.79298e-65	1.05101	0.775	0.211	3.4029e-61	4	Idh1
Rpl36a	1.00051e-12	0.310711	0.967	0.955	1.89887e-08	0	Rpl36a			Mt1	5.12572e-84	0.89357	0.682	0.371	9.72811e-80	1	Mt1			Tmcc1	3.06916e-99	1.38039	0.811	0.414	5.82497e-95	2	Tmcc1			Cd2441	3.78709e-50	0.896961	0.749	0.234	7.18752e-46	3	Cd244			Adgre52	3.30606e-65	1.23468	0.988	0.378	6.27457e-61	4	Adgre5
Mafb1	1.04114e-12	0.343536	0.908	0.688	1.97598e-08	0	Mafb			Gas6	1.76278e-83	0.96131	0.391	0.096	3.34558e-79	1	Gas6			Srgn	1.83912e-98	1.15291	0.966	0.899	3.49046e-94	2	Srgn			Ltb4r11	7.49384e-50	0.839243	0.589	0.145	1.42226e-45	3	Ltb4r1			Rara2	6.0227e-65	0.863682	0.723	0.169	1.14305e-60	4	Rara
H2-DMb11	1.27963e-12	0.352703	0.98	0.799	2.42861e-08	0	H2-DMb1			Zmynd15	2.7051e-83	1.00184	0.421	0.107	5.13402e-79	1	Zmynd15			Calm1	2.03383e-98	0.978646	0.992	0.96	3.86001e-94	2	Calm1			Psap	2.10812e-49	0.745357	1	0.992	4.001e-45	3	Psap			H3f3a2	7.9776e-65	1.15793	0.988	0.979	1.51407e-60	4	H3f3a
Ighm1	2.21083e-12	0.412817	0.81	0.652	4.19594e-08	0	Ighm			Dhrs3	1.01122e-82	0.884046	0.546	0.234	1.91919e-78	1	Dhrs3			Pbxip1	4.14211e-98	1.19161	0.648	0.226	7.86132e-94	2	Pbxip1			Tyrobp	5.78438e-49	0.541586	1	0.996	1.09782e-44	3	Tyrobp			Gyg2	7.56575e-64	0.869077	0.688	0.161	1.4359e-59	4	Gyg
Lilra51	3.66234e-12	0.339709	0.859	0.626	6.95076e-08	0	Lilra5			Zfhx3	4.29921e-82	0.833555	0.646	0.339	8.15947e-78	1	Zfhx3			Prr13	1.47086e-96	1.36332	0.875	0.601	2.79154e-92	2	Prr13			Actg11	6.05306e-49	1.02401	1	0.963	1.14881e-44	3	Actg1			Pi161	1.50059e-63	0.593522	0.52	0.086	2.84797e-59	4	Pi16
Clic1	4.08678e-12	0.296713	0.98	0.953	7.7563e-08	0	Clic1			Mef2c	4.1788e-81	0.736752	0.875	0.747	7.93095e-77	1	Mef2c			Gm15987	7.94616e-96	1.1905	0.519	0.137	1.5081e-91	2	Gm15987			F13a1	8.04219e-49	0.711093	0.491	0.098	1.52633e-44	3	F13a1			Nfil31	1.55744e-63	0.635968	0.486	0.077	2.95587e-59	4	Nfil3
Slc29a31	4.28566e-12	0.392834	0.528	0.337	8.13376e-08	0	Slc29a3			Gatm	1.12069e-80	0.830659	0.715	0.431	2.12695e-76	1	Gatm			Stk24	1.75588e-95	1.25698	0.754	0.365	3.33248e-91	2	Stk24			Fgr1	1.27388e-48	0.904655	0.92	0.356	2.4177e-44	3	Fgr			Taldo12	1.53363e-62	1.29162	0.983	0.718	2.91067e-58	4	Taldo1
Mgl21	4.68577e-12	0.328256	0.77	0.514	8.89313e-08	0	Mgl2			Creb5	4.12274e-80	0.838103	0.536	0.204	7.82455e-76	1	Creb5			Cd244	1.16447e-94	1.2474	0.617	0.197	2.21004e-90	2	Cd244			Alox5ap	1.37306e-48	0.907332	0.994	0.885	2.60593e-44	3	Alox5ap			Arhgap261	1.85694e-62	0.70104	0.538	0.099	3.52428e-58	4	Arhgap26
Acvrl11	5.02734e-12	0.389431	0.498	0.313	9.54139e-08	0	Acvrl1			Igf1	2.04569e-79	0.967059	0.271	0.02	3.88251e-75	1	Igf1			Hfe	3.56987e-93	1.38002	0.78	0.409	6.77525e-89	2	Hfe			Mefv	6.99665e-48	0.561645	0.411	0.075	1.32789e-43	3	Mefv			Galnt9	8.63478e-62	0.394842	0.283	0.025	1.63879e-57	4	Galnt9
Pdlim41	7.56634e-12	0.328693	0.367	0.192	1.43602e-07	0	Pdlim4			Cadm1	5.27603e-79	0.776718	0.574	0.221	1.00134e-74	1	Cadm1			Tiam2	4.27984e-92	0.71989	0.301	0.034	8.1227e-88	2	Tiam2			Gm2a1	4.31843e-47	0.932592	1	0.808	8.19595e-43	3	Gm2a			Ifitm22	2.34877e-61	1.20437	1	0.861	4.45773e-57	4	Ifitm2
Rpl10a	1.08488e-11	0.256506	0.997	0.977	2.059e-07	0	Rpl10a			Ctsh	1.10659e-77	0.544843	0.975	0.924	2.10021e-73	1	Ctsh			Stap1	7.48774e-92	1.32713	0.877	0.559	1.4211e-87	2	Stap1			Ptpn13	9.1423e-47	1.00745	0.954	0.544	1.73512e-42	3	Ptpn1			H2afz1	3.20314e-61	1.4069	0.983	0.9	6.07925e-57	4	H2afz
Dpp4	1.12708e-11	0.33704	0.275	0.134	2.13909e-07	0	Dpp4			Ccr5	1.08286e-76	0.93318	0.569	0.255	2.05515e-72	1	Ccr5			Hes1	8.19139e-91	1.17715	0.489	0.117	1.55464e-86	2	Hes1			Ccl9	9.7665e-47	1.04722	0.84	0.328	1.85358e-42	3	Ccl9			Xdh2	1.05969e-60	0.727891	0.555	0.107	2.01119e-56	4	Xdh
AU020206	1.71726e-11	0.351466	0.321	0.167	3.25918e-07	0	AU020206			Wnk1	2.43008e-76	0.708952	0.867	0.717	4.61206e-72	1	Wnk1			Cd44	1.41144e-90	1.2681	0.739	0.32	2.67877e-86	2	Cd44			Emb	1.05239e-46	1.00929	0.903	0.369	1.99733e-42	3	Emb			Adora2b	8.47686e-59	0.497512	0.347	0.043	1.60882e-54	4	Adora2b
Rab7b1	7.10522e-11	0.299807	0.521	0.319	1.3485e-06	0	Rab7b			Ckb	3.66262e-76	0.660672	0.875	0.589	6.95128e-72	1	Ckb			Clec4a3	2.6778e-89	1.13559	0.913	0.678	5.0822e-85	2	Clec4a3			Ccl61	2.51342e-46	1.2162	0.989	0.707	4.77022e-42	3	Ccl6			Aldh22	9.20909e-59	1.13844	0.954	0.521	1.74779e-54	4	Aldh2
Fyb	9.31269e-11	0.298687	0.98	0.94	1.76746e-06	0	Fyb			Unc93b1	5.15627e-76	0.583811	0.956	0.87	9.78609e-72	1	Unc93b1			Plac8	6.07344e-89	0.569786	0.744	0.211	1.15268e-84	2	Plac8			Arhgdib1	3.00692e-46	0.886494	1	0.81	5.70683e-42	3	Arhgdib			Tagln21	1.6391e-58	1.73301	0.936	0.609	3.11085e-54	4	Tagln2
Ptpn18	9.95704e-11	0.32515	0.918	0.853	1.88975e-06	0	Ptpn18			Bst2	1.13638e-75	0.791138	0.811	0.635	2.15674e-71	1	Bst2			Hip1	6.09804e-89	1.19054	0.661	0.262	1.15735e-84	2	Hip1			Rps27a	4.54048e-46	0.560401	1	0.995	8.61738e-42	3	Rps27a			Rplp01	5.36792e-58	0.843912	0.994	0.991	1.01878e-53	4	Rplp0
Galnt121	1.22191e-10	0.337834	0.354	0.193	2.31907e-06	0	Galnt12			Tgfbr1	5.20712e-75	0.794756	0.797	0.538	9.88259e-71	1	Tgfbr1			Cd300ld	2.69389e-88	1.22656	0.71	0.309	5.11274e-84	2	Cd300ld			Ptgir	5.94276e-46	0.472141	0.28	0.036	1.12788e-41	3	Ptgir			Psma72	5.47479e-58	1.15184	0.988	0.688	1.03906e-53	4	Psma7
Axl1	1.39521e-10	0.308898	0.692	0.475	2.64797e-06	0	Axl			Il10rb	1.4659e-73	0.765675	0.739	0.534	2.78212e-69	1	Il10rb			Ppp2r5a	5.50534e-88	1.26662	0.739	0.361	1.04486e-83	2	Ppp2r5a			Prdx51	8.13995e-46	1.21924	1	0.743	1.54488e-41	3	Prdx5			Fos1	1.24647e-57	1.78906	0.85	0.327	2.36567e-53	4	Fos
Tubb2a1	1.44771e-10	0.400155	0.508	0.343	2.74761e-06	0	Tubb2a			Ccl12	3.87895e-73	1.9531	0.299	0.046	7.36185e-69	1	Ccl12			Btg1	3.45639e-86	1.17327	0.945	0.848	6.55989e-82	2	Btg1			Treml41	5.72086e-45	0.642785	0.651	0.169	1.08576e-40	3	Treml4			Sec61b1	3.47424e-57	1.12909	0.977	0.693	6.59375e-53	4	Sec61b
Bmyc1	2.02263e-10	0.387175	0.633	0.461	3.83875e-06	0	Bmyc			Fcgr2b	1.00527e-72	0.73123	0.849	0.635	1.90791e-68	1	Fcgr2b			B4galnt1	4.21645e-86	1.23311	0.68	0.294	8.0024e-82	2	B4galnt1			Gm1673	8.39199e-45	0.384931	0.251	0.029	1.59272e-40	3	Gm1673			Camkk22	4.71198e-57	0.971814	0.786	0.233	8.94286e-53	4	Camkk2
Fgd21	2.43765e-10	0.383769	0.577	0.402	4.62641e-06	0	Fgd2			Rplp1	2.31242e-72	0.369095	0.997	0.996	4.38874e-68	1	Rplp1			Ly6e	8.21355e-86	0.972991	0.972	0.876	1.55885e-81	2	Ly6e			Tkt1	9.06015e-45	0.94619	0.983	0.726	1.71953e-40	3	Tkt			Arhgdib2	7.22258e-57	1.07827	0.983	0.811	1.37077e-52	4	Arhgdib
Apobec11	3.33034e-10	0.385863	0.744	0.6	6.32064e-06	0	Apobec1			Gm4951	2.27845e-70	0.87395	0.3	0.05	4.32426e-66	1	Gm4951			Ifitm2	8.93084e-86	1.1577	0.96	0.852	1.69498e-81	2	Ifitm2			Rras1	1.28601e-44	0.907599	0.811	0.325	2.44073e-40	3	Rras			Plec2	3.27291e-56	0.878262	0.607	0.142	6.21165e-52	4	Plec
Tbpl1	3.56314e-10	0.388656	0.377	0.227	6.76248e-06	0	Tbpl1			Ctss	2.64072e-70	0.417819	1	0.991	5.01183e-66	1	Ctss			Cytip	1.48046e-84	1.17305	0.869	0.537	2.80976e-80	2	Cytip			Eif3f	1.62672e-44	0.838244	1	0.813	3.08734e-40	3	Eif3f			Nhsl21	3.55849e-56	0.652731	0.451	0.076	6.75366e-52	4	Nhsl2
Runx31	4.81657e-10	0.353178	0.561	0.393	9.14138e-06	0	Runx3			Ptms	2.85857e-70	0.674386	0.811	0.613	5.42529e-66	1	Ptms			Atp1a1	1.94678e-84	1.14637	0.867	0.621	3.69479e-80	2	Atp1a1			Cd300lb1	3.62754e-44	0.594362	0.509	0.118	6.88471e-40	3	Cd300lb			Hpse1	7.59633e-56	0.580553	0.445	0.074	1.44171e-51	4	Hpse
Dnase1l3	6.75331e-10	0.496483	0.282	0.144	1.28171e-05	0	Dnase1l3			Rab3il1	4.7658e-69	0.729674	0.424	0.14	9.04501e-65	1	Rab3il1			Nedd9	3.18322e-83	0.984099	0.555	0.179	6.04144e-79	2	Nedd9			Mcemp11	9.51916e-44	0.810454	0.617	0.17	1.80664e-39	3	Mcemp1			Ccdc88c2	1.74113e-55	0.719867	0.63	0.14	3.3045e-51	4	Ccdc88c
Mbnl1	8.46706e-10	0.322515	0.902	0.868	1.60696e-05	0	Mbnl1			Mmp13	1.22908e-68	0.978646	0.452	0.153	2.33266e-64	1	Mmp13			Ptp4a1	1.42523e-82	1.04549	0.555	0.183	2.70494e-78	2	Ptp4a1			Itga41	1.15386e-43	0.860463	0.949	0.424	2.18991e-39	3	Itga4			Klf22	3.42292e-55	1.2659	0.971	0.447	6.49635e-51	4	Klf2
Lpl1	9.46723e-10	0.261104	0.4	0.235	1.79679e-05	0	Lpl			Camk1	4.89949e-68	0.71028	0.586	0.303	9.29874e-64	1	Camk1			Ifitm3	2.03778e-82	1.04398	0.977	0.894	3.86749e-78	2	Ifitm3			Lsp11	5.13544e-43	1.00111	1	0.614	9.74656e-39	3	Lsp1			Tnfrsf212	8.18982e-55	0.653055	0.561	0.117	1.55435e-50	4	Tnfrsf21
Tmem119	1.05292e-09	0.324016	0.256	0.126	1.99833e-05	0	Tmem119			Marcks	1.80153e-66	0.63658	0.911	0.831	3.41913e-62	1	Marcks			Adssl1	2.9864e-82	0.978073	0.57	0.188	5.66789e-78	2	Adssl1			Cdc42ep21	5.68865e-43	0.610618	0.463	0.101	1.07965e-38	3	Cdc42ep2			Cdkn2d1	1.42367e-54	0.756844	0.584	0.132	2.70199e-50	4	Cdkn2d
Batf3	1.19443e-09	0.335765	0.449	0.29	2.26692e-05	0	Batf3			Apobec3	5.27088e-66	0.758203	0.747	0.546	1.00036e-61	1	Apobec3			Abi3	9.94572e-81	1.1858	0.731	0.387	1.8876e-76	2	Abi3			Itgb21	3.87128e-42	0.871446	0.989	0.604	7.34731e-38	3	Itgb2			Sub11	1.51714e-54	1.17936	0.977	0.665	2.87938e-50	4	Sub1
Tctex1d2	1.19707e-09	0.398894	0.37	0.233	2.27191e-05	0	Tctex1d2			Pmp22	4.2203e-65	0.680172	0.251	0.028	8.00971e-61	1	Pmp22			Sirpb1c	1.60854e-80	0.904891	0.578	0.171	3.05284e-76	2	Sirpb1c			F101	4.43529e-42	0.575481	0.429	0.089	8.41774e-38	3	F10			Tiam11	1.83378e-54	0.569753	0.428	0.072	3.48033e-50	4	Tiam1
Siglece1	2.23957e-09	0.314148	0.456	0.294	4.25048e-05	0	Siglece			Zfp36l1	4.82105e-63	0.830976	0.71	0.481	9.14987e-59	1	Zfp36l1			Lrp1	2.92814e-80	1.18472	0.697	0.319	5.55731e-76	2	Lrp1			Tppp31	6.25216e-42	0.947296	0.52	0.13	1.1866e-37	3	Tppp3			Actg12	1.50367e-53	1.19255	0.994	0.964	2.85381e-49	4	Actg1
1810011H11Rik	2.73015e-09	0.269926	0.298	0.158	5.18155e-05	0	1810011H11Rik			Itm2c	1.10457e-62	0.638782	0.779	0.641	2.09635e-58	1	Itm2c			Sgms1	3.48108e-79	0.913104	0.436	0.112	6.60674e-75	2	Sgms1			Sat11	1.76343e-41	1.04216	0.989	0.908	3.34681e-37	3	Sat1			Zyx2	5.05456e-53	1.0253	0.925	0.374	9.59306e-49	4	Zyx
Clec5a1	3.96216e-09	0.294129	0.354	0.206	7.51978e-05	0	Clec5a			Fnbp1	5.6848e-62	0.685057	0.702	0.493	1.07892e-57	1	Fnbp1			Ywhaz	4.0466e-79	1.18307	0.805	0.522	7.68004e-75	2	Ywhaz			Pabpc11	3.15144e-41	0.943135	0.994	0.757	5.98111e-37	3	Pabpc1			Slc25a52	1.65157e-52	1.05901	0.988	0.696	3.13452e-48	4	Slc25a5
H2-DMa1	4.60866e-09	0.27391	0.98	0.83	8.74678e-05	0	H2-DMa			Ctsf	1.12554e-60	0.602561	0.262	0.043	2.13617e-56	1	Ctsf			Cd9	6.36994e-79	1.56185	0.712	0.347	1.20895e-74	2	Cd9			Cdk2ap21	4.09549e-41	1.31199	0.954	0.593	7.77282e-37	3	Cdk2ap2			4930523C07Rik2	6.78996e-52	0.896912	0.549	0.126	1.28867e-47	4	4930523C07Rik
Slamf71	5.2821e-09	0.30917	0.63	0.446	0.000100249	0	Slamf7			Ophn1	1.33917e-60	0.650469	0.306	0.069	2.54161e-56	1	Ophn1			Cbfa2t3	7.63229e-79	1.17607	0.657	0.269	1.44853e-74	2	Cbfa2t3			6430548M08Rik1	9.55676e-41	0.586287	0.497	0.118	1.81378e-36	3	6430548M08Rik			Cers62	1.9316e-51	0.62699	0.578	0.13	3.66599e-47	4	Cers6
Mt11	6.08647e-09	0.351981	0.685	0.517	0.000115515	0	Mt1			Lacc1	8.06457e-60	0.73144	0.605	0.339	1.53057e-55	1	Lacc1			Fyn	1.98718e-78	0.967295	0.466	0.128	3.77147e-74	2	Fyn			Rap1a1	1.05363e-40	0.851295	0.989	0.832	1.99968e-36	3	Rap1a			Gm211882	6.25337e-51	0.726797	0.757	0.205	1.18683e-46	4	Gm21188
Cysltr11	7.78751e-09	0.335411	0.475	0.311	0.000147799	0	Cysltr1			Blnk	1.95651e-59	0.688618	0.435	0.169	3.71327e-55	1	Blnk			Pecam1	4.56145e-78	0.916929	0.316	0.049	8.65718e-74	2	Pecam1			Nadk1	1.43861e-40	0.83171	0.903	0.41	2.73035e-36	3	Nadk			Capn22	1.46397e-49	0.714399	0.665	0.175	2.77847e-45	4	Capn2
Adgre11	9.6948e-09	0.271993	0.843	0.715	0.000183998	0	Adgre1			Frmd4b	3.31863e-58	0.726842	0.51	0.258	6.29843e-54	1	Frmd4b			Stk38	5.34319e-78	1.13209	0.782	0.471	1.01408e-73	2	Stk38			Trem31	1.49269e-40	0.598653	0.48	0.11	2.83298e-36	3	Trem3			Samhd12	1.93441e-49	1.12569	0.994	0.669	3.67132e-45	4	Samhd1
C3ar11	1.0526e-08	0.379771	0.518	0.338	0.000199773	0	C3ar1			Tgfbr2	3.9274e-58	0.714426	0.598	0.381	7.45381e-54	1	Tgfbr2			Rhoa	8.38709e-78	0.784403	0.977	0.931	1.59179e-73	2	Rhoa			Tpt1	1.99042e-40	0.451994	1	0.997	3.77762e-36	3	Tpt1			Fam102b	2.44582e-49	0.780922	0.624	0.161	4.64192e-45	4	Fam102b
Frmd4b1	1.13871e-08	0.273779	0.554	0.371	0.000216117	0	Frmd4b			Rab7b	1.84951e-56	0.703165	0.462	0.205	3.51018e-52	1	Rab7b			Dock5	2.00485e-77	0.801558	0.36	0.071	3.805e-73	2	Dock5			Camkk21	2.86086e-40	0.803669	0.709	0.238	5.42962e-36	3	Camkk2			Ethe1	3.06989e-49	0.759115	0.699	0.199	5.82635e-45	4	Ethe1
Ptpn22	1.38891e-08	0.299769	0.295	0.168	0.0002636	0	Ptpn22			Gna12	3.43475e-56	0.673698	0.413	0.17	6.51882e-52	1	Gna12			Add3	2.85193e-77	1.00056	0.564	0.188	5.41268e-73	2	Add3			Hspa8	6.45433e-40	0.731046	1	0.985	1.22497e-35	3	Hspa8			Aprt1	6.4854e-49	1.16424	0.873	0.383	1.23086e-44	4	Aprt
Itga91	1.58406e-08	0.285733	0.384	0.232	0.000300638	0	Itga9			Hexa	8.93461e-56	0.594122	0.852	0.785	1.6957e-51	1	Hexa			Plaur	5.29379e-77	1.0136	0.485	0.13	1.00471e-72	2	Plaur			Sec61b	7.09635e-40	0.797346	0.994	0.692	1.34681e-35	3	Sec61b			Il17ra2	2.57756e-48	0.681279	0.775	0.224	4.89196e-44	4	Il17ra
Pea15a1	1.73363e-08	0.289384	0.702	0.52	0.000329025	0	Pea15a			Gm26522	2.42123e-55	0.843321	0.453	0.207	4.59525e-51	1	Gm26522			Bhlhe40	2.26364e-76	0.792979	0.335	0.06	4.29616e-72	2	Bhlhe40			Rap1b1	7.65552e-40	0.827985	0.989	0.834	1.45294e-35	3	Rap1b			Cib12	2.69461e-48	0.782208	0.688	0.205	5.11409e-44	4	Cib1
Tmcc31	1.84922e-08	0.304551	0.616	0.431	0.000350963	0	Tmcc3			Fxyd2	8.62743e-55	1.80041	0.644	0.511	1.6374e-50	1	Fxyd2			Clec4a1	6.54559e-76	1.10502	0.828	0.518	1.24229e-71	2	Clec4a1			C3	7.94302e-40	0.672451	0.457	0.107	1.50751e-35	3	C3			Btf31	3.69398e-48	0.793767	0.983	0.883	7.01081e-44	4	Btf3
Shtn11	2.46261e-08	0.291334	0.525	0.356	0.000467379	0	Shtn1			Irf8	1.63266e-54	0.65763	0.747	0.576	3.09863e-50	1	Irf8			Hp	1.09141e-75	0.927295	0.532	0.139	2.07139e-71	2	Hp			Btf3	1.3621e-39	0.701866	1	0.882	2.58513e-35	3	Btf3			Ptgir1	5.54751e-48	0.411204	0.289	0.036	1.05286e-43	4	Ptgir
Plbd1	2.863e-08	0.287823	0.938	0.794	0.000543369	0	Plbd1			Lifr	8.91474e-54	0.690774	0.533	0.285	1.69193e-49	1	Lifr			Pilra	3.0978e-75	1.09064	0.553	0.191	5.87932e-71	2	Pilra			Myo1g1	1.4331e-39	0.753899	0.789	0.293	2.71988e-35	3	Myo1g			Rasgrp22	1.10832e-47	0.677727	0.711	0.189	2.10349e-43	4	Rasgrp2
Pold4	4.85166e-08	0.366482	0.616	0.493	0.000920797	0	Pold4			mt-Cytb	8.96684e-52	0.34381	1	0.999	1.70182e-47	1	mt-Cytb			Apbb1ip	7.25608e-75	1.04481	0.871	0.623	1.37713e-70	2	Apbb1ip			Rps9	1.80079e-39	0.533775	1	0.996	3.41772e-35	3	Rps9			Cd2442	8.58605e-47	0.794357	0.757	0.234	1.62955e-42	4	Cd244
Zfhx31	4.89029e-08	0.278649	0.656	0.483	0.000928127	0	Zfhx3			Rhoc	2.54709e-51	0.543579	0.298	0.08	4.83412e-47	1	Rhoc			Cd47	1.52903e-74	0.862504	0.962	0.836	2.90194e-70	2	Cd47			Stx11	2.01154e-39	0.51183	0.451	0.104	3.8177e-35	3	Stx11			Cd300lb2	1.59565e-46	0.553139	0.532	0.117	3.02839e-42	4	Cd300lb
Lat2	5.21105e-08	0.33707	0.557	0.411	0.000989005	0	Lat2			Cpq	8.9241e-51	0.642665	0.4	0.167	1.69371e-46	1	Cpq			Lst1	5.82379e-74	0.904775	0.962	0.887	1.1053e-69	2	Lst1			Ywhaz1	2.58039e-39	0.895526	0.96	0.543	4.89732e-35	3	Ywhaz			Napsa2	1.74188e-46	0.965264	0.988	0.416	3.30592e-42	4	Napsa
Tbxas11	6.00698e-08	0.294859	0.351	0.212	0.00114007	0	Tbxas1			Serpinf1	7.33798e-50	0.601113	0.307	0.089	1.39268e-45	1	Serpinf1			Plek	8.18812e-74	1.36342	0.75	0.429	1.55402e-69	2	Plek			Ccnd31	4.92756e-39	0.897117	0.857	0.391	9.35201e-35	3	Ccnd3			Mpp12	2.16764e-46	0.757145	0.769	0.244	4.11397e-42	4	Mpp1
Gm26740	9.50652e-08	0.266905	0.725	0.591	0.00180424	0	Gm26740			Trim47	2.39312e-48	0.561957	0.318	0.101	4.54191e-44	1	Trim47			Nabp1	9.00177e-74	0.967406	0.492	0.15	1.70844e-69	2	Nabp1			Tgfbi	8.30622e-39	0.921077	0.971	0.699	1.57644e-34	3	Tgfbi			Serpinb21	2.49689e-46	0.598354	0.37	0.062	4.73885e-42	4	Serpinb2
Kctd121	1.84309e-07	0.272758	0.777	0.675	0.003498	0	Kctd12			Itgb5	4.13822e-48	0.66835	0.615	0.41	7.85392e-44	1	Itgb5			2021-09-09	2.27091e-73	0.964738	0.517	0.174	4.30997e-69	2	2021-09-09			Ly6i1	1.18146e-38	0.764788	0.4	0.083	2.24229e-34	3	Ly6i			Ahr1	2.66246e-46	0.705496	0.526	0.121	5.05309e-42	4	Ahr
BC028528	2.36643e-07	0.331776	0.751	0.664	0.00449124	0	BC028528			Atp6ap2	1.09899e-47	0.602854	0.72	0.588	2.08578e-43	1	Atp6ap2			Anxa2	6.9593e-73	0.846953	0.744	0.291	1.3208e-68	2	Anxa2			Gpr351	2.83545e-38	0.654428	0.503	0.134	5.38141e-34	3	Gpr35			Itga42	3.73334e-45	0.905839	0.954	0.424	7.0855e-41	4	Itga4
Smim141	2.85619e-07	0.277006	0.725	0.622	0.00542076	0	Smim14			Igfbp4	1.91154e-47	0.654031	0.34	0.127	3.62792e-43	1	Igfbp4			Cyp4f18	5.05393e-72	1.16424	0.697	0.345	9.59186e-68	2	Cyp4f18			Fabp5	3.19848e-38	1.02403	0.394	0.087	6.0704e-34	3	Fabp5			Atp1a32	3.95473e-45	0.663609	0.48	0.104	7.50568e-41	4	Atp1a3
Adap21	2.99279e-07	0.259906	0.613	0.452	0.00568001	0	Adap2			Csf1r	8.02526e-47	0.454235	0.947	0.901	1.52311e-42	1	Csf1r			Ptprc	2.4738e-71	0.770821	0.977	0.96	4.69502e-67	2	Ptprc			Slc44a21	1.0524e-37	0.67235	0.68	0.224	1.99735e-33	3	Slc44a2			Rpl281	8.16565e-45	0.65235	0.994	0.989	1.54976e-40	4	Rpl28
Tnfsf13b1	1.37383e-06	0.276471	0.367	0.239	0.0260738	0	Tnfsf13b			Tmem37	3.22097e-46	0.556372	0.275	0.078	6.11308e-42	1	Tmem37			Tppp3	9.04741e-71	1.09751	0.417	0.102	1.71711e-66	2	Tppp3			Rpl24	1.40969e-37	0.596911	1	0.981	2.67545e-33	3	Rpl24			Fam96a1	9.6557e-45	0.873961	0.925	0.413	1.83256e-40	4	Fam96a
Mgat4a	1.49088e-06	0.297566	0.279	0.171	0.0282954	0	Mgat4a			Abca1	5.17862e-46	0.584708	0.254	0.064	9.82851e-42	1	Abca1			6430548M08Rik	2.83044e-70	0.833478	0.386	0.094	5.3719e-66	2	6430548M08Rik			Ifitm21	4.7077e-37	0.883248	1	0.861	8.93473e-33	3	Ifitm2			Cebpb2	1.44179e-44	1.04279	0.988	0.625	2.73638e-40	4	Cebpb
Svbp1	1.67031e-06	0.251823	0.449	0.32	0.0317009	0	Svbp			Atpif1	6.92844e-46	0.56303	0.794	0.676	1.31495e-41	1	Atpif1			Pot1b	4.9359e-69	0.850457	0.475	0.147	9.36784e-65	2	Pot1b			Rpl41	6.69878e-37	0.51415	1	0.991	1.27136e-32	3	Rpl41			Lgals11	1.88201e-44	1.06662	0.815	0.321	3.57187e-40	4	Lgals1
Ccdc12	1.92953e-06	0.255891	0.767	0.674	0.0366206	0	Ccdc12			Adap2os	8.41634e-46	0.588577	0.365	0.148	1.59734e-41	1	Adap2os			Bcl2a1d	7.70261e-69	1.12562	0.564	0.217	1.46188e-64	2	Bcl2a1d			Ddhd11	1.52653e-36	0.576553	0.509	0.134	2.8972e-32	3	Ddhd1			Nfe22	2.65143e-44	0.470488	0.41	0.076	5.03214e-40	4	Nfe2
Fam129a1	2.0298e-06	0.293923	0.721	0.666	0.0385235	0	Fam129a			Itga9	4.5436e-45	0.593019	0.351	0.132	8.62329e-41	1	Itga9			Tcf7l2	1.96771e-68	1.01399	0.538	0.191	3.73452e-64	2	Tcf7l2			Gsto11	1.89165e-36	0.604497	0.594	0.181	3.59016e-32	3	Gsto1			Arpc1b2	5.39993e-44	0.751503	0.994	0.944	1.02485e-39	4	Arpc1b
Sla	2.43566e-06	0.27698	0.515	0.396	0.0462264	0	Sla			Kctd12	1.36506e-44	0.632898	0.755	0.608	2.59075e-40	1	Kctd12			Ccnd3	4.61139e-68	1.01225	0.718	0.361	8.75196e-64	2	Ccnd3			Rpl18	2.072e-36	0.542242	1	0.988	3.93245e-32	3	Rpl18			Tpd521	1.30148e-43	0.84021	0.988	0.761	2.47009e-39	4	Tpd52
AY036118	4.08787e-06	0.692717	0.554	0.471	0.0775837	0	AY036118			Rrbp1	2.54338e-44	0.484545	0.919	0.863	4.82708e-40	1	Rrbp1			Pfn1	2.75605e-67	0.74244	0.977	0.962	5.2307e-63	2	Pfn1			Zyx1	2.07769e-36	0.79578	0.851	0.378	3.94324e-32	3	Zyx			Slfn22	2.91527e-43	1.01451	0.983	0.684	5.53288e-39	4	Slfn2
Lifr1	6.14137e-06	0.263349	0.531	0.402	0.116557	0	Lifr			Rbpj	2.33292e-43	0.600366	0.624	0.436	4.42764e-39	1	Rbpj			Cybb	3.29213e-67	0.852737	0.975	0.952	6.24814e-63	2	Cybb			Klf41	3.46662e-36	1.04888	0.691	0.258	6.5793e-32	3	Klf4			Gpx41	1.13029e-42	0.874201	0.994	0.684	2.14518e-38	4	Gpx4
Tmem219	9.48704e-06	0.250151	0.515	0.399	0.180055	0	Tmem219			Xist	2.54499e-43	0.513251	0.963	0.892	4.83013e-39	1	Xist			Cyth3	4.73156e-67	0.943291	0.46	0.14	8.98002e-63	2	Cyth3			Rpl15	4.34922e-36	0.580356	1	0.976	8.25438e-32	3	Rpl15			Olfm1	2.43254e-42	0.577345	0.543	0.133	4.61672e-38	4	Olfm1
Pa2g4	1.3854e-05	0.270072	0.344	0.25	0.262935	0	Pa2g4			Ptgs1	5.36975e-43	0.561294	0.268	0.077	1.01913e-38	1	Ptgs1			Klf13	8.86206e-67	0.97066	0.875	0.629	1.68193e-62	2	Klf13			Rasgrp4	5.31355e-36	0.520049	0.497	0.131	1.00846e-31	3	Rasgrp4			Eif3f1	4.12851e-42	0.822655	0.988	0.813	7.8355e-38	4	Eif3f
Ppfia41	1.64347e-05	0.275804	0.515	0.411	0.311914	0	Ppfia4			Irf2bp2	6.40128e-42	0.588351	0.626	0.434	1.2149e-37	1	Irf2bp2			Gpr141	1.0258e-66	0.852308	0.576	0.203	1.94687e-62	2	Gpr141			Rpl28	7.93876e-36	0.527414	1	0.988	1.5067e-31	3	Rpl28			Tyrobp1	6.17554e-42	0.511691	1	0.996	1.17205e-37	4	Tyrobp
Neurl3	1.6994e-05	0.264982	0.711	0.619	0.322528	0	Neurl3			Cyth4	2.34824e-41	0.486408	0.892	0.837	4.45672e-37	1	Cyth4			Mbp	2.30028e-66	1.04816	0.593	0.254	4.3657e-62	2	Mbp			Slfn21	1.28405e-35	0.90852	0.966	0.685	2.43699e-31	3	Slfn2			Tmem38b2	6.23945e-42	0.57722	0.561	0.14	1.18418e-37	4	Tmem38b
Lmo21	3.57661e-05	0.262396	0.616	0.53	0.678804	0	Lmo2			Tmem86a	2.61815e-41	0.617465	0.454	0.251	4.96899e-37	1	Tmem86a			H3f3a	4.07265e-66	0.687757	0.983	0.979	7.72947e-62	2	H3f3a			Zfyve91	1.68132e-35	0.577535	0.566	0.163	3.19097e-31	3	Zfyve9			Tmpo2	6.61018e-42	0.821561	0.815	0.3	1.25454e-37	4	Tmpo
Glipr1	3.98485e-05	0.322761	0.58	0.51	0.756284	0	Glipr1			Gas7	1.36648e-40	0.682328	0.361	0.168	2.59343e-36	1	Gas7			Taldo1	9.53698e-66	0.880485	0.922	0.698	1.81002e-61	2	Taldo1			Bin21	2.1853e-35	0.75591	0.766	0.311	4.14748e-31	3	Bin2			Gdpd31	1.02774e-41	0.567968	0.462	0.103	1.95055e-37	4	Gdpd3
Gm11808	5.72539e-05	0.268398	0.479	0.393	1	0	Gm11808			Pdgfb	1.38771e-40	0.564077	0.512	0.293	2.63374e-36	1	Pdgfb			Lrrfip1	1.10595e-65	1.0347	0.784	0.5	2.09898e-61	2	Lrrfip1			Itgb71	2.19472e-35	0.719066	0.657	0.219	4.16535e-31	3	Itgb7			Rnd3	1.27321e-41	0.631598	0.457	0.102	2.41642e-37	4	Rnd3
Evi2a	0.000132013	0.278806	0.666	0.586	1	0	Evi2a			Gnaq	1.98247e-40	0.603265	0.458	0.263	3.76252e-36	1	Gnaq			Cd36	1.42644e-65	1.09873	0.53	0.191	2.70725e-61	2	Cd36			Stk101	2.28636e-35	0.71409	0.857	0.36	4.33929e-31	3	Stk10			Ccnd32	5.43692e-41	0.867302	0.89	0.389	1.03187e-36	4	Ccnd3
Showing 1 to 30 of 144 entries, 7 total columns (filtered from 4,070 total entries)										mt-Atp6	2.92458e-40	0.271777	1	1	5.55056e-36	1	mt-Atp6			Fam49a	2.08956e-64	1.01775	0.646	0.311	3.96578e-60	2	Fam49a			St3gal41	4.86317e-35	0.696418	0.697	0.247	9.2298e-31	3	St3gal4			Klf132	5.72432e-41	0.904688	0.977	0.65	1.08642e-36	4	Klf13
										Pla2g15	4.6095e-39	0.540132	0.349	0.156	8.74838e-35	1	Pla2g15			Sat1	2.10688e-64	1.06594	0.966	0.903	3.99865e-60	2	Sat1			Tnfrsf1b1	6.09066e-35	0.786673	0.823	0.351	1.15595e-30	3	Tnfrsf1b			Npc21	1.4797e-40	0.742734	1	0.92	2.80832e-36	4	Npc2
										Rabac1	1.61262e-38	0.47745	0.793	0.727	3.06059e-34	1	Rabac1			Scnn1a	3.19431e-64	0.654145	0.258	0.039	6.06248e-60	2	Scnn1a			Ccr21	1.0952e-34	0.978917	0.783	0.304	2.07858e-30	3	Ccr2			Rbm32	1.78708e-40	0.941925	0.954	0.576	3.39171e-36	4	Rbm3
										Ctsz	2.17194e-38	0.361987	0.973	0.952	4.12212e-34	1	Ctsz			Arhgef10l	1.48659e-63	0.81419	0.403	0.113	2.82141e-59	2	Arhgef10l			Gyg1	1.11459e-34	0.712424	0.549	0.17	2.11537e-30	3	Gyg			Coro1a2	5.2154e-40	0.792943	0.988	0.917	9.89831e-36	4	Coro1a
										Siglece	4.43143e-38	0.571387	0.406	0.205	8.41041e-34	1	Siglece			Lmo4	1.78765e-63	1.04604	0.665	0.332	3.39278e-59	2	Lmo4			Ccdc88c1	1.45512e-34	0.488902	0.531	0.145	2.76166e-30	3	Ccdc88c			Pkm2	5.2972e-40	0.888216	0.977	0.674	1.00536e-35	4	Pkm
										Wwp1	3.16911e-37	0.597977	0.327	0.145	6.01466e-33	1	Wwp1			Pparg	5.70442e-63	0.887927	0.439	0.133	1.08264e-58	2	Pparg			Pira2	2.36856e-34	0.507486	0.389	0.09	4.49529e-30	3	Pira2			Gm361612	6.6612e-40	0.505057	0.503	0.119	1.26423e-35	4	Gm36161
										Lamp2	3.25779e-37	0.471815	0.814	0.74	6.18295e-33	1	Lamp2			Gm36161	1.86299e-62	0.745457	0.375	0.097	3.53578e-58	2	Gm36161			Tnfrsf211	3.41604e-34	0.534951	0.469	0.122	6.48331e-30	3	Tnfrsf21			Tgfbi1	6.86515e-40	0.890978	0.965	0.7	1.30294e-35	4	Tgfbi
										Ciita	1.34183e-36	0.540638	0.641	0.419	2.54666e-32	1	Ciita			Capzb	4.73572e-62	0.819462	0.905	0.775	8.98792e-58	2	Capzb			Ppp2r5a1	3.5743e-34	0.69591	0.874	0.393	6.78367e-30	3	Ppp2r5a			Racgap1	8.43111e-40	0.439041	0.266	0.038	1.60014e-35	4	Racgap1
										Galnt12	2.44792e-36	0.482168	0.297	0.113	4.64591e-32	1	Galnt12			Rara	5.22954e-62	0.81934	0.464	0.151	9.92515e-58	2	Rara			Aldh21	6.32382e-34	0.80137	0.943	0.521	1.2002e-29	3	Aldh2			G430095P16Rik	1.43161e-39	0.435938	0.301	0.048	2.71704e-35	4	G430095P16Rik
										Cdk6	2.64182e-36	0.653724	0.462	0.263	5.01391e-32	1	Cdk6			Gfpt1	8.02216e-62	0.873305	0.466	0.158	1.52253e-57	2	Gfpt1			S100a111	8.16102e-34	0.784294	0.926	0.444	1.54888e-29	3	S100a11			Emp32	2.90006e-39	0.885702	0.983	0.733	5.50402e-35	4	Emp3
										Ntpcr	1.34291e-35	0.564749	0.407	0.226	2.54871e-31	1	Ntpcr			Runx2	2.5553e-61	0.601588	0.254	0.041	4.84971e-57	2	Runx2			Cyp4f161	1.04035e-33	0.594394	0.577	0.183	1.97449e-29	3	Cyp4f16			Lsp12	3.24934e-39	0.917391	0.983	0.615	6.16692e-35	4	Lsp1
										Eid1	7.91271e-35	0.546698	0.609	0.46	1.50175e-30	1	Eid1			S100a4	4.53437e-61	0.467137	0.746	0.26	8.60579e-57	2	S100a4			Scarb11	1.24573e-33	0.590143	0.543	0.166	2.36427e-29	3	Scarb1			Nupr12	3.50756e-39	0.557366	0.682	0.199	6.65699e-35	4	Nupr1
										Tnfsf13b	8.34147e-35	0.520601	0.34	0.155	1.58313e-30	1	Tnfsf13b			Tmc6	4.68906e-61	0.712601	0.386	0.105	8.89937e-57	2	Tmc6			Slc16a31	1.96576e-33	0.650551	0.537	0.16	3.73081e-29	3	Slc16a3			Fosl22	5.87154e-39	0.68128	0.457	0.11	1.11436e-34	4	Fosl2
										Vsir	1.93136e-34	0.458278	0.811	0.721	3.66553e-30	1	Vsir			Rap1a	5.34289e-61	0.86368	0.917	0.827	1.01403e-56	2	Rap1a			Atp5l1	5.55761e-33	0.658683	1	0.841	1.05478e-28	3	Atp5l			Ezr2	2.13188e-38	0.831905	0.78	0.304	4.0461e-34	4	Ezr
										Blvrb	1.33806e-33	0.553497	0.536	0.374	2.53951e-29	1	Blvrb			Ppp1cb	6.93878e-61	0.993117	0.585	0.271	1.31691e-56	2	Ppp1cb			4833407H14Rik	8.83863e-33	0.359098	0.274	0.047	1.67748e-28	3	4833407H14Rik			Stx111	2.97449e-38	0.495415	0.451	0.104	5.64529e-34	4	Stx11
										Fcgr1	3.75935e-33	0.594372	0.557	0.383	7.13488e-29	1	Fcgr1			Emilin2	8.51651e-61	0.864176	0.528	0.184	1.61635e-56	2	Emilin2			Scand1	9.28198e-33	0.770475	0.96	0.647	1.76163e-28	3	Scand1			Ms4a4b	3.86648e-38	0.464372	0.324	0.058	7.3382e-34	4	Ms4a4b
										Ccnd1	4.8576e-33	0.505467	0.562	0.355	9.21924e-29	1	Ccnd1			Cxcr4	1.20385e-60	0.996309	0.697	0.357	2.28479e-56	2	Cxcr4			Psma71	9.31589e-33	0.779622	0.966	0.689	1.76806e-28	3	Psma7			Prdx62	4.81245e-38	0.816801	0.809	0.345	9.13355e-34	4	Prdx6
										Hmgn1	6.65959e-33	0.498768	0.408	0.225	1.26392e-28	1	Hmgn1			Dusp2	1.21168e-60	0.848107	0.333	0.076	2.29964e-56	2	Dusp2			Nabp11	1.03052e-32	0.675171	0.571	0.182	1.95583e-28	3	Nabp1			H2afj2	5.02301e-38	0.881085	0.965	0.583	9.53318e-34	4	H2afj
										Serpinb6a	7.04143e-33	0.431011	0.355	0.162	1.33639e-28	1	Serpinb6a			Klf3	1.30436e-60	1.04257	0.765	0.475	2.47555e-56	2	Klf3			Gramd4	2.6685e-32	0.376537	0.349	0.075	5.06455e-28	3	Gramd4			Arf51	5.10627e-38	0.761187	1	0.762	9.69118e-34	4	Arf5
										Rassf2	2.32901e-32	0.556512	0.436	0.277	4.42022e-28	1	Rassf2			Nab1	1.46814e-60	0.849031	0.568	0.239	2.78638e-56	2	Nab1			Pla2g71	2.83496e-32	0.943613	0.851	0.462	5.38047e-28	3	Pla2g7			Sec61g1	5.43135e-38	0.811534	0.971	0.806	1.03082e-33	4	Sec61g
										Gng2	3.09539e-32	0.519696	0.563	0.41	5.87473e-28	1	Gng2			Cd300lb	1.64366e-60	0.724818	0.369	0.097	3.11951e-56	2	Cd300lb			Gm159871	2.84818e-32	0.571349	0.56	0.176	5.40557e-28	3	Gm15987			Arid5a	1.02419e-37	0.466336	0.341	0.063	1.9438e-33	4	Arid5a
										Smagp	3.20729e-32	0.48176	0.496	0.31	6.08712e-28	1	Smagp			Arhgdib	2.98128e-60	0.823006	0.928	0.801	5.65818e-56	2	Arhgdib			Cotl11	3.28676e-32	0.704036	0.983	0.743	6.23793e-28	3	Cotl1			Clec4e1	1.05713e-37	0.349818	0.405	0.083	2.00632e-33	4	Clec4e
										Fcgrt	4.08781e-32	0.485298	0.635	0.482	7.75825e-28	1	Fcgrt			Ctsb	3.56394e-60	0.700637	0.97	0.971	6.764e-56	2	Ctsb			Elmo21	4.08708e-32	0.540578	0.543	0.168	7.75687e-28	3	Elmo2			Naca1	1.06277e-37	0.686552	0.994	0.931	2.01703e-33	4	Naca
										Sh3pxd2b	4.22521e-32	0.491372	0.293	0.124	8.01902e-28	1	Sh3pxd2b			Grk3	5.47241e-60	1.0083	0.799	0.523	1.03861e-55	2	Grk3			Cdc42ep31	5.40565e-32	0.599354	0.611	0.202	1.02594e-27	3	Cdc42ep3			Tmem43	1.35286e-37	0.519199	0.445	0.102	2.5676e-33	4	Tmem43
										Jun	3.91968e-31	0.668898	0.691	0.548	7.43916e-27	1	Jun			H2-D1	9.19091e-60	0.464399	1	0.999	1.74434e-55	2	H2-D1			Tmpo1	7.91586e-32	0.682152	0.754	0.303	1.50235e-27	3	Tmpo			Cdk2ap22	1.95806e-37	1.15219	0.971	0.592	3.71621e-33	4	Cdk2ap2
										mt-Nd4	1.7881e-30	0.265693	0.999	0.998	3.39364e-26	1	mt-Nd4			Cblb	9.69742e-60	0.825565	0.35	0.089	1.84047e-55	2	Cblb			Tpd52	9.37551e-32	0.802999	0.983	0.761	1.77938e-27	3	Tpd52			Tspo	8.98613e-37	0.810167	0.988	0.819	1.70548e-32	4	Tspo
										Sdc3	2.06861e-30	0.52789	0.509	0.35	3.92601e-26	1	Sdc3			Bin2	5.87053e-59	0.967111	0.604	0.287	1.11417e-54	2	Bin2			Apbb1ip1	1.53197e-31	0.785511	0.954	0.645	2.90752e-27	3	Apbb1ip			Gpr352	1.39944e-36	0.605264	0.503	0.134	2.656e-32	4	Gpr35
										Ehd4	3.95076e-30	0.464258	0.751	0.679	7.49814e-26	1	Ehd4			Rassf5	2.97029e-58	0.883562	0.678	0.359	5.63732e-54	2	Rassf5			Glud11	1.95872e-31	0.730522	0.971	0.646	3.71746e-27	3	Glud1			Rassf41	1.68667e-36	0.884645	0.971	0.652	3.20114e-32	4	Rassf4
										Arhgap18	5.19696e-30	0.518634	0.435	0.276	9.86331e-26	1	Arhgap18			Spata13	6.92485e-58	0.737206	0.373	0.103	1.31427e-53	2	Spata13			Rhoa1	2.58409e-31	0.61549	1	0.935	4.90435e-27	3	Rhoa			Fam111a1	1.86939e-36	0.827738	0.896	0.431	3.54792e-32	4	Fam111a
										Ighm	8.34715e-30	0.478274	0.717	0.614	1.58421e-25	1	Ighm			Cdc42ep3	7.77285e-58	0.892734	0.483	0.177	1.47521e-53	2	Cdc42ep3			Rbks	3.451e-31	0.418674	0.291	0.057	6.54966e-27	3	Rbks			Pabpc12	2.00717e-36	0.812044	0.971	0.758	3.8094e-32	4	Pabpc1
										Lilr4b	9.57887e-30	0.517156	0.365	0.19	1.81797e-25	1	Lilr4b			Tmem38b	2.51616e-57	0.818417	0.396	0.121	4.77543e-53	2	Tmem38b			Clec4a31	5.50778e-31	0.791901	0.977	0.7	1.04532e-26	3	Clec4a3			Dennd4a2	2.06788e-36	0.633548	0.665	0.211	3.92462e-32	4	Dennd4a
										Cltc	1.20114e-29	0.546592	0.649	0.574	2.27964e-25	1	Cltc			Ier2	9.11032e-57	1	0.769	0.483	1.72905e-52	2	Ier2			Arl5c1	5.94706e-31	0.676111	0.64	0.225	1.12869e-26	3	Arl5c			Ptpn14	2.59978e-36	0.86741	0.936	0.545	4.93411e-32	4	Ptpn1
										Jdp2	1.33946e-29	0.497657	0.35	0.18	2.54217e-25	1	Jdp2			Pilrb2	1.72745e-56	0.857161	0.506	0.195	3.27853e-52	2	Pilrb2			Ldlrad31	5.94976e-31	0.457662	0.469	0.128	1.12921e-26	3	Ldlrad3			Akap132	7.74008e-36	0.805816	0.977	0.658	1.46899e-31	4	Akap13
										Slamf7	5.83085e-29	0.453286	0.561	0.359	1.10664e-24	1	Slamf7			Gpr35	2.86012e-56	0.705737	0.383	0.112	5.42822e-52	2	Gpr35			Cers61	6.04978e-31	0.487858	0.474	0.136	1.14819e-26	3	Cers6			Arl5c2	3.31982e-35	0.648918	0.671	0.224	6.30069e-31	4	Arl5c
										Gusb	6.16791e-29	0.485636	0.684	0.626	1.17061e-24	1	Gusb			Nfe2	3.61215e-56	0.638278	0.284	0.059	6.8555e-52	2	Nfe2			Fosl21	6.54612e-31	0.541556	0.429	0.112	1.24239e-26	3	Fosl2			Vrk11	3.69717e-35	0.656396	0.607	0.19	7.01687e-31	4	Vrk1
										Fam3c	8.01313e-29	0.467403	0.307	0.152	1.52081e-24	1	Fam3c			Rap1gap2	1.04215e-55	0.794099	0.394	0.121	1.97791e-51	2	Rap1gap2			Itgam1	1.14832e-30	0.70018	0.806	0.353	2.17939e-26	3	Itgam			Mpc11	4.45257e-35	0.769277	0.873	0.433	8.45054e-31	4	Mpc1
										Asah1	1.14983e-28	0.444539	0.811	0.763	2.18226e-24	1	Asah1			Unc119	2.59579e-55	0.947634	0.568	0.265	4.92656e-51	2	Unc119			Fam49a1	1.17503e-30	0.683256	0.789	0.338	2.2301e-26	3	Fam49a			Dbi1	5.93592e-35	0.821094	0.965	0.749	1.12658e-30	4	Dbi
										Slc29a3	1.16561e-28	0.475112	0.437	0.268	2.21222e-24	1	Slc29a3			Samhd1	4.27825e-55	0.868209	0.875	0.652	8.11969e-51	2	Samhd1			Ncf21	1.1947e-30	0.735065	0.983	0.703	2.26742e-26	3	Ncf2			Sirpb1b2	6.47406e-35	0.527771	0.468	0.119	1.22871e-30	4	Sirpb1b
										mt-Co3	1.18031e-28	0.250712	1	0.999	2.24012e-24	1	mt-Co3			Nfam1	7.12788e-55	0.947203	0.746	0.484	1.3528e-50	2	Nfam1			Sec61g	1.81541e-30	0.710824	0.989	0.805	3.44547e-26	3	Sec61g			Lamp11	6.73403e-35	0.675458	1	0.9	1.27805e-30	4	Lamp1
										Saraf	1.19952e-28	0.463162	0.529	0.399	2.27657e-24	1	Saraf			Stat3	9.2456e-55	0.915939	0.642	0.336	1.75472e-50	2	Stat3			H2afj1	2.35671e-30	0.825803	0.92	0.585	4.4728e-26	3	H2afj			Psap1	9.70245e-35	0.589704	1	0.992	1.84143e-30	4	Psap
										Aoah	2.33648e-28	0.476212	0.251	0.105	4.43441e-24	1	Aoah			Myl12b	1.00794e-54	0.729443	0.945	0.86	1.91297e-50	2	Myl12b			Prr131	2.67491e-30	0.888076	0.926	0.627	5.07671e-26	3	Prr13			Fam129b	1.07284e-34	0.472921	0.289	0.051	2.03614e-30	4	Fam129b
										Plekho1	3.51116e-28	0.422315	0.753	0.654	6.66383e-24	1	Plekho1			Xdh	2.60845e-54	0.692575	0.345	0.093	4.95058e-50	2	Xdh			Pgk11	6.58471e-30	0.68904	0.817	0.361	1.24971e-25	3	Pgk1			Plod32	1.15021e-34	0.707871	0.763	0.293	2.18298e-30	4	Plod3
										Clec5a	5.3768e-28	0.459841	0.295	0.139	1.02046e-23	1	Clec5a			Sptbn1	5.3228e-54	1.12009	0.528	0.231	1.01021e-49	2	Sptbn1			Klf131	7.72083e-30	0.808078	0.954	0.651	1.46534e-25	3	Klf13			Rbks1	1.38546e-34	0.395394	0.306	0.056	2.62947e-30	4	Rbks
										Gpr183	5.49681e-28	0.56296	0.439	0.273	1.04324e-23	1	Gpr183			AC163018.1	2.22873e-53	0.616105	0.292	0.067	4.2299e-49	2	AC163018.1			Serf2	1.11682e-29	0.50064	1	0.964	2.11962e-25	3	Serf2			Stom1	3.83286e-34	0.585263	0.543	0.159	7.27437e-30	4	Stom
										Phf11b	1.7166e-26	0.520621	0.601	0.467	3.25794e-22	1	Phf11b			Arpc1b	4.90385e-53	0.605599	0.966	0.944	9.30701e-49	2	Arpc1b			Metrnl1	1.71936e-29	0.789431	0.937	0.568	3.26318e-25	3	Metrnl			Card191	6.52508e-34	0.63548	0.757	0.276	1.2384e-29	4	Card19
										Fgl2	3.21046e-25	0.546889	0.489	0.342	6.09313e-21	1	Fgl2			S100a6	4.99075e-53	0.271479	0.818	0.354	9.47194e-49	2	S100a6			Krt801	2.34214e-29	0.688914	0.526	0.172	4.44515e-25	3	Krt80			Tpt11	8.76072e-34	0.415077	1	0.997	1.6627e-29	4	Tpt1
										Epb41l2	1.21133e-24	0.512079	0.462	0.331	2.29899e-20	1	Epb41l2			Lrrc8c	7.11559e-53	0.763009	0.396	0.128	1.35047e-48	2	Lrrc8c			AB1246111	2.47457e-29	0.715682	0.789	0.35	4.69648e-25	3	AB124611			Ube2a2	9.70756e-34	0.622354	0.711	0.258	1.8424e-29	4	Ube2a
										Tubb2a	1.72332e-24	0.440003	0.434	0.279	3.27068e-20	1	Tubb2a			Atp1a3	1.33753e-52	0.685187	0.331	0.087	2.53849e-48	2	Atp1a3			Palm	2.49462e-29	0.371523	0.274	0.053	4.73453e-25	3	Palm			Nadk2	1.3624e-33	0.758418	0.884	0.411	2.58571e-29	4	Nadk
										App	4.25969e-24	0.38477	0.745	0.682	8.08446e-20	1	App			Ddhd1	4.16677e-52	0.716913	0.375	0.114	7.90811e-48	2	Ddhd1			Arhgef10l1	2.49608e-29	0.516791	0.474	0.14	4.73732e-25	3	Arhgef10l			Atp5e2	2.95265e-33	0.655405	0.988	0.899	5.60383e-29	4	Atp5e
										Abca9	6.64668e-24	0.517372	0.387	0.254	1.26147e-19	1	Abca9			Itgam	5.28476e-52	0.852477	0.644	0.329	1.00299e-47	2	Itgam			S100a10	2.91008e-29	0.653671	0.68	0.26	5.52305e-25	3	S100a10			Rpl241	4.04794e-33	0.535154	0.994	0.982	7.68258e-29	4	Rpl24
										Tmem59	1.12373e-23	0.342045	0.822	0.785	2.13273e-19	1	Tmem59			Slc2a6	6.79982e-52	0.62067	0.29	0.068	1.29054e-47	2	Slc2a6			Idh11	3.60419e-29	0.610377	0.611	0.221	6.84039e-25	3	Idh1			Cd300lg1	4.64392e-33	0.436648	0.382	0.088	8.8137e-29	4	Cd300lg
										H2-T23	1.488e-23	0.394676	0.889	0.849	2.82408e-19	1	H2-T23			Akap13	7.09036e-52	0.849075	0.867	0.64	1.34568e-47	2	Akap13			Cib11	5.9463e-29	0.58254	0.6	0.21	1.12855e-24	3	Cib1			Ppp2r5a2	4.85957e-33	0.67233	0.855	0.395	9.22298e-29	4	Ppp2r5a
										Rnf13	1.65947e-23	0.433951	0.574	0.478	3.14951e-19	1	Rnf13			Tln1	1.28545e-51	0.764517	0.934	0.818	2.43966e-47	2	Tln1			Ier21	7.19506e-29	0.767651	0.92	0.505	1.36555e-24	3	Ier2			Esd1	5.47585e-33	0.751411	0.942	0.573	1.03926e-28	4	Esd
										Gns	1.69845e-23	0.485892	0.516	0.394	3.22348e-19	1	Gns			Degs1	2.29666e-51	0.884261	0.657	0.368	4.35884e-47	2	Degs1			Pdlim1	8.3917e-29	0.544286	0.354	0.087	1.59266e-24	3	Pdlim1			Itgam2	6.79166e-33	0.730928	0.821	0.352	1.28899e-28	4	Itgam
										Cd83	1.85838e-23	0.508155	0.436	0.276	3.52703e-19	1	Cd83			Pag1	8.90916e-50	0.827096	0.544	0.244	1.69087e-45	2	Pag1			Ptprc1	8.63748e-29	0.564714	1	0.96	1.63931e-24	3	Ptprc			Me21	1.0407e-32	0.517602	0.468	0.127	1.97515e-28	4	Me2
										Acsl1	2.27983e-23	0.507132	0.445	0.319	4.32689e-19	1	Acsl1			Ikbkb	1.55616e-49	0.907793	0.771	0.519	2.95344e-45	2	Ikbkb			Nfil3	9.65318e-29	0.427103	0.354	0.085	1.83208e-24	3	Nfil3			Rps91	1.12823e-32	0.474051	1	0.996	2.14126e-28	4	Rps9
										Ptafr	8.11578e-23	0.489272	0.466	0.335	1.54029e-18	1	Ptafr			Itgb1	1.75279e-49	0.772454	0.86	0.706	3.32661e-45	2	Itgb1			Naca	9.85498e-29	0.545338	0.994	0.931	1.87038e-24	3	Naca			Atp6v1b22	1.14242e-32	0.686699	0.792	0.326	2.16821e-28	4	Atp6v1b2
										Cd33	1.11801e-22	0.437884	0.349	0.205	2.12188e-18	1	Cd33			Zyx	5.28644e-49	0.847179	0.669	0.356	1.00331e-44	2	Zyx			Gdpd3	1.02265e-28	0.45941	0.4	0.106	1.94089e-24	3	Gdpd3			Lrp12	2.33698e-32	0.677825	0.827	0.352	4.43535e-28	4	Lrp1
										Man1a	1.29371e-22	0.484444	0.454	0.323	2.45533e-18	1	Man1a			Ppdpf	1.89565e-48	0.816824	0.519	0.236	3.59776e-44	2	Ppdpf			Nfe21	1.15662e-28	0.386272	0.343	0.08	2.19516e-24	3	Nfe2			Pirb1	4.45318e-32	0.848441	0.942	0.552	8.45168e-28	4	Pirb
										Cd79b	1.3805e-22	0.414243	0.354	0.207	2.62005e-18	1	Cd79b			Iqgap1	2.35965e-48	0.807432	0.934	0.836	4.47838e-44	2	Iqgap1			Capzb1	1.39788e-28	0.628432	1	0.783	2.65304e-24	3	Capzb			1110008F13Rik2	5.15538e-32	0.792621	0.879	0.482	9.7844e-28	4	1110008F13Rik
										Tspan33	1.61726e-22	0.448504	0.278	0.144	3.06941e-18	1	Tspan33			C130050O18Rik	3.3027e-48	0.636815	0.326	0.092	6.26819e-44	2	C130050O18Rik			Uqcrh	1.43734e-28	0.600422	1	0.87	2.72792e-24	3	Uqcrh			Rpl411	5.95931e-32	0.496946	0.988	0.991	1.13102e-27	4	Rpl41
										Slc15a3	1.77014e-22	0.477593	0.434	0.299	3.35954e-18	1	Slc15a3			Cdk2ap2	5.08979e-48	0.802061	0.833	0.573	9.65992e-44	2	Cdk2ap2			Cd177	1.54562e-28	0.391975	0.257	0.049	2.93342e-24	3	Cd177			Junb2	6.20988e-32	1.0042	0.965	0.629	1.17857e-27	4	Junb
										Tm6sf1	2.06637e-22	0.379519	0.835	0.789	3.92177e-18	1	Tm6sf1			Actg1	1.01313e-47	0.674814	0.987	0.961	1.92282e-43	2	Actg1			Slfn1	1.61822e-28	0.529527	0.423	0.116	3.07121e-24	3	Slfn1			Sec11c1	1.38753e-31	0.750546	0.902	0.505	2.63339e-27	4	Sec11c
										Arhgap22	4.47331e-22	0.404147	0.294	0.155	8.4899e-18	1	Arhgap22			Diaph1	2.28398e-47	0.77883	0.718	0.437	4.33475e-43	2	Diaph1			Arpc21	1.85356e-28	0.529262	1	0.965	3.51786e-24	3	Arpc2			Anxa6	2.68385e-31	0.669951	0.595	0.206	5.09368e-27	4	Anxa6
										Pdlim4	4.77908e-22	0.383933	0.273	0.14	9.07022e-18	1	Pdlim4			Spi1	4.73689e-47	0.660216	0.947	0.902	8.99015e-43	2	Spi1			AI839979	1.85704e-28	0.42133	0.343	0.082	3.52447e-24	3	AI839979			Bst1	3.4353e-31	0.34318	0.254	0.043	6.51986e-27	4	Bst1
										Laptm4a	5.22378e-22	0.301696	0.883	0.878	9.91422e-18	1	Laptm4a			Camkk2	1.02516e-46	0.790439	0.513	0.218	1.94565e-42	2	Camkk2			Rbm31	2.58964e-28	0.722926	0.943	0.576	4.91488e-24	3	Rbm3			C1galt1c1	4.75187e-31	0.606028	0.451	0.125	9.01857e-27	4	C1galt1c1
										Nucb2	5.36613e-22	0.454821	0.342	0.21	1.01844e-17	1	Nucb2			Fmnl1	5.89367e-46	0.822293	0.614	0.342	1.11856e-41	2	Fmnl1			Tmem511	2.62563e-28	0.672619	0.749	0.321	4.98319e-24	3	Tmem51			Lmo42	1.80014e-30	0.680836	0.809	0.359	3.41648e-26	4	Lmo4
										Nrp1	8.36668e-22	0.336847	0.46	0.33	1.58791e-17	1	Nrp1			Arpc2	6.17534e-46	0.535018	0.981	0.964	1.17202e-41	2	Arpc2			Degs11	3.06062e-28	0.658253	0.84	0.388	5.80875e-24	3	Degs1			Fgr2	1.91426e-30	0.551442	0.861	0.36	3.63307e-26	4	Fgr
										Jade2	1.68135e-21	0.352452	0.25	0.116	3.19104e-17	1	Jade2			Pilrb1	6.22706e-46	0.59546	0.305	0.084	1.18183e-41	2	Pilrb1			Fam49b	8.01121e-28	0.679556	0.994	0.82	1.52045e-23	3	Fam49b			Soat12	2.02691e-30	0.736007	0.821	0.384	3.84688e-26	4	Soat1
										Picalm	1.51548e-20	0.411872	0.723	0.698	2.87623e-16	1	Picalm			Myo1f	9.26542e-46	0.86977	0.706	0.449	1.75848e-41	2	Myo1f			Pygl1	9.94096e-28	0.460199	0.486	0.147	1.8867e-23	3	Pygl			Ldlr1	2.03881e-30	0.59155	0.451	0.126	3.86946e-26	4	Ldlr
										Fgd2	1.68365e-20	0.44349	0.473	0.363	3.1954e-16	1	Fgd2			Arhgef1	1.14407e-45	0.892766	0.733	0.522	2.17133e-41	2	Arhgef1			Ly6e1	1.13429e-27	0.682547	0.994	0.885	2.15277e-23	3	Ly6e			Oaz11	2.43702e-30	0.571916	0.994	0.928	4.62522e-26	4	Oaz1
										Klf6	3.70475e-20	0.374332	0.799	0.755	7.03124e-16	1	Klf6			Hck	2.9399e-45	0.826932	0.794	0.568	5.57964e-41	2	Hck			Ppp1ca	1.24074e-27	0.666816	0.971	0.726	2.35479e-23	3	Ppp1ca			Ier22	3.30281e-30	0.783759	0.908	0.506	6.2684e-26	4	Ier2
										Itpripl2	5.10173e-20	0.422852	0.428	0.306	9.68258e-16	1	Itpripl2			Arl5c	5.77046e-45	0.810286	0.483	0.205	1.09517e-40	2	Arl5c			Fam96a	1.27328e-27	0.649248	0.84	0.418	2.41655e-23	3	Fam96a			Bcl3	3.30884e-30	0.532632	0.445	0.123	6.27984e-26	4	Bcl3
										Frmd4a	6.62322e-20	0.413601	0.275	0.153	1.25702e-15	1	Frmd4a			Lgals3	7.26294e-45	0.544081	0.847	0.551	1.37843e-40	2	Lgals3			Ifi27l2a	1.71908e-27	1.08579	0.954	0.799	3.26264e-23	3	Ifi27l2a			H2afy2	3.51422e-30	0.74018	0.942	0.578	6.66964e-26	4	H2afy
										Cmtm3	7.00893e-20	0.453295	0.422	0.312	1.33023e-15	1	Cmtm3			Sgk1	1.43857e-44	0.8625	0.475	0.203	2.73027e-40	2	Sgk1			Psmd81	1.74915e-27	0.688921	0.84	0.464	3.31971e-23	3	Psmd8			Ms4a6b1	3.77899e-30	0.846668	0.96	0.621	7.17214e-26	4	Ms4a6b
										Bmyc	1.16874e-19	0.386337	0.536	0.416	2.21815e-15	1	Bmyc			Ptpn1	3.03705e-44	0.896836	0.767	0.53	5.76401e-40	2	Ptpn1			Flna1	1.96355e-27	0.657352	0.886	0.449	3.72661e-23	3	Flna			Gm199511	4.30555e-30	0.565271	0.358	0.085	8.17151e-26	4	Gm19951
										Fuca1	1.40291e-19	0.377285	0.634	0.572	2.66258e-15	1	Fuca1			Map4k4	5.01328e-44	0.802051	0.578	0.299	9.5147e-40	2	Map4k4			Atp5h	2.03029e-27	0.604723	0.994	0.84	3.85328e-23	3	Atp5h			Cytip2	5.31356e-30	0.723689	0.965	0.567	1.00846e-25	4	Cytip
										Syne1	1.86337e-19	0.366912	0.27	0.143	3.5365e-15	1	Syne1			Dgkh	7.0099e-44	0.805409	0.445	0.176	1.33041e-39	2	Dgkh			Capg	3.72736e-27	0.568564	0.44	0.129	7.07415e-23	3	Capg			Svip	5.65282e-30	0.351364	0.254	0.044	1.07285e-25	4	Svip
										H2-M3	2.9791e-19	0.419345	0.527	0.45	5.65403e-15	1	H2-M3			Gm2a	8.20037e-44	0.689269	0.915	0.8	1.55635e-39	2	Gm2a			Cbfa2t31	4.01205e-27	0.65043	0.72	0.307	7.61447e-23	3	Cbfa2t3			Cox4i11	6.44245e-30	0.531293	0.994	0.951	1.22271e-25	4	Cox4i1
										Rock2	1.16096e-18	0.430773	0.562	0.47	2.20339e-14	1	Rock2			Mrpl33	1.08955e-43	0.722673	0.775	0.484	2.06785e-39	2	Mrpl33			Cox4i1	6.88787e-27	0.476804	1	0.951	1.30725e-22	3	Cox4i1			Casp4	7.4059e-30	0.54996	0.503	0.152	1.40557e-25	4	Casp4
										Pebp1	1.36029e-18	0.362908	0.613	0.547	2.5817e-14	1	Pebp1			Anp32a	2.03667e-43	0.857877	0.769	0.598	3.86539e-39	2	Anp32a			Nfam11	8.53926e-27	0.726979	0.897	0.503	1.62066e-22	3	Nfam1			Cd300a2	7.49182e-30	0.728598	0.954	0.569	1.42187e-25	4	Cd300a
										Bmp2k	1.6075e-18	0.440978	0.4	0.29	3.05087e-14	1	Bmp2k			Kras	2.15342e-43	0.801198	0.617	0.338	4.08697e-39	2	Kras			Lyn1	1.0906e-26	0.62234	0.994	0.792	2.06984e-22	3	Lyn			Flna2	8.81565e-30	0.685757	0.89	0.449	1.67312e-25	4	Flna
										mt-Nd3	2.49646e-18	0.253188	0.977	0.977	4.73804e-14	1	mt-Nd3			S100a11	2.99902e-43	0.80048	0.746	0.42	5.69185e-39	2	S100a11			Rbpms1	1.42722e-26	0.51668	0.64	0.238	2.70871e-22	3	Rbpms			Ifi2091	1.39783e-29	0.701058	0.717	0.294	2.65295e-25	4	Ifi209
										Cd93	3.28563e-18	0.409847	0.326	0.201	6.23581e-14	1	Cd93			Pkm	3.08804e-43	0.729238	0.862	0.659	5.86079e-39	2	Pkm			Hes11	1.55855e-26	0.565644	0.491	0.157	2.95797e-22	3	Hes1			Rpl151	2.82312e-29	0.533299	0.988	0.977	5.35801e-25	4	Rpl15
										Hsp90b1	4.67845e-18	0.315406	0.885	0.859	8.87923e-14	1	Hsp90b1			Dock2	4.02889e-43	0.817866	0.697	0.458	7.64642e-39	2	Dock2			Lst11	1.6701e-26	0.666834	1	0.892	3.16968e-22	3	Lst1			Hif1a1	2.90359e-29	0.663654	0.647	0.241	5.51073e-25	4	Hif1a
										Ptpra	6.05338e-18	0.423043	0.49	0.402	1.14887e-13	1	Ptpra			Rnf149	4.89205e-43	0.794078	0.735	0.492	9.28463e-39	2	Rnf149			Tmcc11	1.70795e-26	0.74016	0.846	0.455	3.24151e-22	3	Tmcc1			Pgk12	4.20113e-29	0.691504	0.803	0.362	7.97332e-25	4	Pgk1
										Cyp27a1	7.11862e-18	0.433156	0.413	0.314	1.35104e-13	1	Cyp27a1			Sik1	7.41353e-43	0.682767	0.364	0.127	1.40701e-38	2	Sik1			Clec4a11	1.97095e-26	0.660472	0.926	0.545	3.74066e-22	3	Clec4a1			Gm265321	4.54603e-29	0.555172	0.526	0.16	8.62791e-25	4	Gm26532
										Pnrc1	1.46408e-17	0.338002	0.718	0.662	2.77868e-13	1	Pnrc1			Pim1	1.11559e-42	0.925238	0.619	0.344	2.11727e-38	2	Pim1			Ybx31	2.5181e-26	0.50991	0.623	0.235	4.7791e-22	3	Ybx3			Igsf62	5.06018e-29	0.722307	0.913	0.521	9.60372e-25	4	Igsf6
										Ugcg	1.9519e-17	0.370864	0.393	0.279	3.70451e-13	1	Ugcg			Lcp2	1.18373e-42	0.756068	0.581	0.306	2.24661e-38	2	Lcp2			Xdh1	4.28464e-26	0.397437	0.411	0.116	8.13181e-22	3	Xdh			Diaph12	5.27976e-29	0.749473	0.867	0.458	1.00205e-24	4	Diaph1
										Pak1	1.96886e-17	0.372575	0.354	0.236	3.73669e-13	1	Pak1			Arhgef3	1.7247e-42	0.620916	0.36	0.121	3.27331e-38	2	Arhgef3			Stk241	4.32723e-26	0.63041	0.811	0.404	8.21265e-22	3	Stk24			Shisa52	5.67683e-29	0.66657	0.994	0.652	1.07741e-24	4	Shisa5
										Tle1	1.98586e-17	0.415494	0.4	0.282	3.76897e-13	1	Tle1			Dpep2	1.85637e-42	0.668207	0.254	0.062	3.5232e-38	2	Dpep2			Abracl1	4.98339e-26	0.634258	0.92	0.517	9.45798e-22	3	Abracl			Rps261	6.1436e-29	0.486714	0.994	0.985	1.16599e-24	4	Rps26
										Stard9	5.50852e-17	0.415578	0.347	0.24	1.04546e-12	1	Stard9			Neat1	3.17882e-42	0.888759	0.86	0.725	6.03308e-38	2	Neat1			Shisa51	5.63358e-26	0.661736	0.949	0.654	1.0692e-21	3	Shisa5			AB1246112	8.30639e-29	0.72539	0.769	0.351	1.57647e-24	4	AB124611
										Ccnd2	9.19904e-17	0.379171	0.381	0.245	1.74589e-12	1	Ccnd2			Limd2	8.79995e-42	0.855918	0.769	0.549	1.67014e-37	2	Limd2			Ap1s21	7.56603e-26	0.672979	0.851	0.459	1.43596e-21	3	Ap1s2			Hmgb22	9.40871e-29	0.716746	0.971	0.64	1.78568e-24	4	Hmgb2
										Fcgr4	1.44505e-16	0.300887	0.761	0.617	2.74255e-12	1	Fcgr4			Bcl6	3.05017e-41	0.711038	0.415	0.169	5.78892e-37	2	Bcl6			Myo1f1	9.07801e-26	0.615082	0.874	0.466	1.72292e-21	3	Myo1f			Gpx12	1.06284e-28	0.600723	1	0.942	2.01716e-24	4	Gpx1
										Ppt1	1.51443e-16	0.355607	0.684	0.637	2.87423e-12	1	Ppt1			Dusp3	3.55634e-41	0.829753	0.534	0.268	6.74957e-37	2	Dusp3			Bak11	9.57956e-26	0.545423	0.56	0.209	1.81811e-21	3	Bak1			Atp2b11	1.11197e-28	0.747172	0.988	0.813	2.11042e-24	4	Atp2b1
										Pla2g4a	2.38765e-16	0.386981	0.26	0.154	4.53152e-12	1	Pla2g4a			Socs3	4.03652e-41	0.876968	0.392	0.149	7.66092e-37	2	Socs3			Sub1	1.00835e-25	0.650812	0.977	0.665	1.91374e-21	3	Sub1			Mtus1	1.26023e-28	0.528058	0.462	0.134	2.39178e-24	4	Mtus1
										Tnfaip8	3.75074e-16	0.328744	0.716	0.69	7.11853e-12	1	Tnfaip8			Nfatc3	4.20444e-41	0.706927	0.392	0.152	7.97961e-37	2	Nfatc3			Rnf1491	1.15607e-25	0.640022	0.897	0.508	2.19411e-21	3	Rnf149			2310022A10Rik	1.66557e-28	0.417517	0.335	0.078	3.16109e-24	4	2310022A10Rik
										Got1	4.74634e-16	0.365366	0.251	0.143	9.00808e-12	1	Got1			Fyb1	6.4735e-41	0.534897	0.972	0.939	1.22861e-36	2	Fyb			Bach11	1.42318e-25	0.67142	0.806	0.39	2.70106e-21	3	Bach1			Degs12	1.78467e-28	0.64872	0.838	0.388	3.38712e-24	4	Degs1
										Rhoh	4.82944e-16	0.347018	0.298	0.185	9.16579e-12	1	Rhoh			Cks2	1.15499e-40	0.809465	0.388	0.147	2.19205e-36	2	Cks2			Capn21	2.35562e-25	0.528901	0.52	0.184	4.47073e-21	3	Capn2			Csf2rb2	1.85252e-28	0.654419	0.699	0.274	3.5159e-24	4	Csf2rb
										Tpp1	7.77523e-16	0.403479	0.354	0.255	1.47566e-11	1	Tpp1			Cdc42ep2	1.48975e-40	0.623644	0.301	0.089	2.8274e-36	2	Cdc42ep2			Gch11	2.43177e-25	0.448535	0.491	0.16	4.61525e-21	3	Gch1			Iqgap2	2.29501e-28	0.555765	0.549	0.181	4.3557e-24	4	Iqgap2
										Apobec1	1.10382e-15	0.36889	0.642	0.586	2.09494e-11	1	Apobec1			Ptpre	1.69412e-40	0.683391	0.875	0.718	3.21526e-36	2	Ptpre			E2f2	2.4735e-25	0.460101	0.309	0.076	4.69445e-21	3	E2f2			Cmpk12	2.77751e-28	0.674498	0.902	0.476	5.27143e-24	4	Cmpk1
										Cysltr1	1.119e-15	0.352047	0.383	0.268	2.12376e-11	1	Cysltr1			Slc25a5	2.37994e-40	0.695413	0.867	0.684	4.5169e-36	2	Slc25a5			Rasa31	3.8227e-25	0.554397	0.657	0.264	7.25509e-21	3	Rasa3			Stx3	2.88315e-28	0.437277	0.416	0.111	5.47193e-24	4	Stx3
										Shtn1	1.29401e-15	0.377155	0.421	0.32	2.45589e-11	1	Shtn1			Rhoq	2.64153e-40	0.647048	0.32	0.103	5.01337e-36	2	Rhoq			Arpc51	5.2757e-25	0.636949	0.983	0.763	1.00127e-20	3	Arpc5			1600014C10Rik	3.64078e-28	0.40765	0.329	0.076	6.90984e-24	4	1600014C10Rik
										Parp14	1.68773e-15	0.473415	0.495	0.416	3.20314e-11	1	Parp14			Tmed5	5.66168e-40	0.764594	0.708	0.474	1.07453e-35	2	Tmed5			Arpc31	8.49899e-25	0.506012	0.994	0.916	1.61302e-20	3	Arpc3			Atp5c11	3.98964e-28	0.681115	0.965	0.702	7.57194e-24	4	Atp5c1
										Skil	1.84189e-15	0.416782	0.493	0.415	3.49573e-11	1	Skil			Skint3	9.31373e-40	0.728192	0.417	0.169	1.76765e-35	2	Skint3			Eno11	1.43436e-24	0.696371	0.897	0.558	2.72227e-20	3	Eno1			Gm159872	6.95414e-28	0.394446	0.561	0.176	1.31983e-23	4	Gm15987
										Swap70	3.09597e-15	0.381991	0.409	0.31	5.87584e-11	1	Swap70			Gapdh	2.78737e-39	0.589313	0.943	0.873	5.29016e-35	2	Gapdh			Ldlr	1.50716e-24	0.593533	0.411	0.129	2.86044e-20	3	Ldlr			Ppp1ca1	8.12958e-28	0.647307	0.965	0.726	1.54291e-23	4	Ppp1ca
										Marcksl1	3.47737e-15	0.51965	0.318	0.213	6.59971e-11	1	Marcksl1			F10	3.37949e-39	0.773049	0.275	0.077	6.41393e-35	2	F10			Dbi	2.18621e-24	0.64295	0.966	0.749	4.1492e-20	3	Dbi			Esyt11	8.24511e-28	0.585429	0.584	0.207	1.56484e-23	4	Esyt1
										P2rx4	3.48979e-15	0.425611	0.501	0.425	6.62328e-11	1	P2rx4			Flt1	4.30639e-39	0.794675	0.254	0.067	8.1731e-35	2	Flt1			Mfsd6	2.31717e-24	0.39714	0.309	0.077	4.39776e-20	3	Mfsd6			Cotl12	1.04576e-27	0.686274	0.971	0.744	1.98476e-23	4	Cotl1
										Vkorc1	5.57461e-15	0.345296	0.275	0.174	1.05801e-10	1	Vkorc1			Ap1s2	7.1125e-39	0.727421	0.697	0.441	1.34988e-34	2	Ap1s2			Cycs1	2.64702e-24	0.58925	0.8	0.394	5.02377e-20	3	Cycs			Dna22	1.29862e-27	0.497333	0.491	0.153	2.46466e-23	4	Dna2
										Lgals3bp	6.12452e-15	0.405352	0.371	0.275	1.16237e-10	1	Lgals3bp			Kpna4	7.6497e-39	0.896711	0.597	0.361	1.45184e-34	2	Kpna4			Me2	3.7277e-24	0.457231	0.417	0.13	7.0748e-20	3	Me2			Dusp32	1.56065e-27	0.542719	0.723	0.285	2.96196e-23	4	Dusp3
										Ivns1abp	6.26357e-15	0.396669	0.408	0.318	1.18876e-10	1	Ivns1abp			Nod1	1.0822e-38	0.563211	0.25	0.065	2.05391e-34	2	Nod1			Irf7	3.7775e-24	0.50241	0.611	0.238	7.16932e-20	3	Irf7			Nxpe42	1.75165e-27	0.471813	0.514	0.157	3.32445e-23	4	Nxpe4
										Nenf	6.81175e-15	0.364979	0.354	0.256	1.2928e-10	1	Nenf			Fis1	2.57476e-38	0.649388	0.742	0.511	4.88664e-34	2	Fis1			Cox5a1	4.19683e-24	0.63433	0.96	0.668	7.96517e-20	3	Cox5a			Usp31	1.78847e-27	0.521309	0.59	0.206	3.39434e-23	4	Usp3
										Cyb5a	8.54692e-15	0.464804	0.642	0.627	1.62212e-10	1	Cyb5a			Scarb1	2.71438e-38	0.677891	0.386	0.15	5.15161e-34	2	Scarb1			Cnn21	4.51518e-24	0.613509	0.811	0.419	8.56935e-20	3	Cnn2			Ninj1	2.0325e-27	0.552948	0.618	0.22	3.85749e-23	4	Ninj1
										Lilrb4a	9.05297e-15	0.346196	0.289	0.19	1.71816e-10	1	Lilrb4a			Rps27	3.41282e-38	0.363501	0.994	0.993	6.47719e-34	2	Rps27			Rack1	5.03978e-24	0.426403	1	0.985	9.56501e-20	3	Rack1			Cfp	2.24418e-27	0.541202	0.445	0.133	4.25923e-23	4	Cfp
										Arhgap5	1.0079e-14	0.366703	0.376	0.272	1.91289e-10	1	Arhgap5			Ppp2r5c	1.06804e-37	0.713725	0.583	0.318	2.02704e-33	2	Ppp2r5c			Eif3k1	5.09815e-24	0.58512	0.977	0.739	9.67578e-20	3	Eif3k			Ncf42	2.8913e-27	0.663684	0.902	0.506	5.4874e-23	4	Ncf4
										Mxd4	1.69809e-14	0.380246	0.452	0.371	3.2228e-10	1	Mxd4			Herc4	1.72737e-37	0.77266	0.496	0.249	3.27838e-33	2	Herc4			Atp5e1	5.37616e-24	0.514778	1	0.898	1.02034e-19	3	Atp5e			Adssl12	3.52875e-27	0.543109	0.624	0.226	6.69722e-23	4	Adssl1
										Jmjd1c	2.52955e-14	0.397115	0.441	0.361	4.80084e-10	1	Jmjd1c			Metrnl	2.59077e-37	0.719642	0.771	0.555	4.91702e-33	2	Metrnl			Ikbkb1	6.21682e-24	0.610064	0.909	0.537	1.17989e-19	3	Ikbkb			Sept112	3.67918e-27	0.51901	0.48	0.15	6.98271e-23	4	2021-09-11
										Entpd1	3.21483e-14	0.342123	0.335	0.232	6.10142e-10	1	Entpd1			Rassf3	2.68432e-37	0.741651	0.492	0.241	5.09457e-33	2	Rassf3			Mtpn1	6.24555e-24	0.607551	0.863	0.472	1.18534e-19	3	Mtpn			Ckap4	3.95072e-27	0.395125	0.277	0.058	7.49807e-23	4	Ckap4
										Fam129a	3.73449e-14	0.317338	0.693	0.648	7.08769e-10	1	Fam129a			Ptk2b	1.7749e-36	0.757702	0.566	0.333	3.36859e-32	2	Ptk2b			Tln11	8.80736e-24	0.600319	0.989	0.827	1.67155e-19	3	Tln1			Dgkg	4.11853e-27	0.329671	0.277	0.056	7.81657e-23	4	Dgkg
										Tcf4	5.84656e-14	0.410567	0.523	0.455	1.10962e-09	1	Tcf4			Kif5b	3.29534e-36	0.688348	0.712	0.489	6.25422e-32	2	Kif5b			Kdm6b1	9.05243e-24	0.525553	0.583	0.225	1.71806e-19	3	Kdm6b			Abcd2	4.39727e-27	0.486141	0.324	0.076	8.34558e-23	4	Abcd2
										Eef1d	5.97433e-14	0.302764	0.766	0.763	1.13387e-09	1	Eef1d			Rps19	3.31595e-36	0.418521	0.994	0.993	6.29334e-32	2	Rps19			Ube2a1	1.03008e-23	0.512775	0.64	0.262	1.95499e-19	3	Ube2a			Tmcc12	4.94036e-27	0.698264	0.873	0.454	9.37631e-23	4	Tmcc1
										Tor3a	6.55163e-14	0.386498	0.38	0.294	1.24343e-09	1	Tor3a			Ptma	3.56393e-36	0.502299	0.983	0.984	6.76399e-32	2	Ptma			Cmpk11	1.78915e-23	0.650909	0.834	0.48	3.39563e-19	3	Cmpk1			Slk2	7.03677e-27	0.664387	0.832	0.401	1.33551e-22	4	Slk
										Lmo2	7.17104e-14	0.318375	0.565	0.509	1.36099e-09	1	Lmo2			Acp5	5.00337e-36	0.55895	0.29	0.09	9.49589e-32	2	Acp5			Tmem38b1	1.94313e-23	0.450343	0.451	0.147	3.68786e-19	3	Tmem38b			Atp5h1	7.24044e-27	0.617107	0.988	0.84	1.37416e-22	4	Atp5h
										Ccdc107	7.33299e-14	0.34284	0.302	0.204	1.39173e-09	1	Ccdc107			Tmem51	5.56738e-36	0.687253	0.559	0.305	1.05663e-31	2	Tmem51			Rpl34	1.98156e-23	0.366644	1	0.992	3.76081e-19	3	Rpl34			Arpc52	7.82174e-27	0.65348	0.948	0.765	1.48449e-22	4	Arpc5
										Nisch	7.33804e-14	0.377081	0.442	0.364	1.39269e-09	1	Nisch			Bnip3l	8.69531e-36	0.719872	0.703	0.494	1.65028e-31	2	Bnip3l			Msn1	2.0507e-23	0.592963	1	0.866	3.89202e-19	3	Msn			Atp5l2	1.01806e-26	0.6033	0.983	0.842	1.93217e-22	4	Atp5l
										Stk17b	7.86631e-14	0.320018	0.774	0.747	1.49295e-09	1	Stk17b			Gng5	1.87591e-35	0.505265	0.947	0.929	3.56029e-31	2	Gng5			Arf2	2.16317e-23	0.406763	0.394	0.117	4.10547e-19	3	Arf2			Ppp2cb1	1.32463e-26	0.428389	0.416	0.116	2.51402e-22	4	Ppp2cb
										Showing 1 to 30 of 352 entries, 7 total columns (filtered from 4,070 total entries)										Showing 1 to 30 of 940 entries, 7 total columns (filtered from 4,070 total entries)										Showing 1 to 30 of 865 entries, 7 total columns (filtered from 4,070 total entries)										Showing 1 to 30 of 866 entries, 7 total columns (filtered from 4,070 total entries)
[truncated: 42 more columns]
